# Supplementary material for: Metabolic Plasticity and Inter-Compartmental Interactions in Rice Metabolism: An Analysis from Reaction Deletion Study
Source: PLoS One. 2015 Jul 29;10(7):e0133899. doi: 10.1371/journal.pone.0133899 (PMC4519304; doi:10.1371/journal.pone.0133899)
Supplement: S1 Dataset — (XLS) [file pone.0133899.s001.xls]

## Sheet: Sheet1
Reaction	Pathway
ARGSUCCINSYN-RXN	['arginine biosynthesis I']	['citrulline-nitric oxide cycle']	['arginine biosynthesis IV']	['urea cycle']	['arginine biosynthesis II (acetyl cycle)']
1.8.4.9-RXN	['sulfate reduction II (assimilatory)']
3-HYDROXYPROPIONATE-DEHYDROGENASE-RXN	['&beta;-alanine biosynthesis II']
ASPARTATE-SEMIALDEHYDE-DEHYDROGENASE-RXN	['homoserine biosynthesis']	['lysine biosynthesis I']	['lysine biosynthesis II']	['lysine biosynthesis VI']
chl_PPase
GLUTAMIDOTRANS-RXN	['histidine biosynthesis I']
chl_Rubisco
SULFITE-REDUCTASE-(FERREDOXIN)-RXN	['sulfate reduction II (assimilatory)']
3.5.4.12-RXN
DADPKIN-RXN	['purine nucleotides <i>de novo</i> biosynthesis I']
mit_CitSynth
mit_AconHydr
HISTOLDEHYD-RXN	['histidine biosynthesis I']
PRIBFAICARPISOM-RXN	['histidine biosynthesis I']
ASPCARBTRANS-RXN	['de novo biosynthesis of pyrimidine ribonucleotides']
ASNSYNB-RXN	['asparagine biosynthesis I']	['asparagine biosynthesis III']
SULFATE-ADENYLYLTRANS-RXN	['sulfite oxidation III']	['sulfate activation for sulfonation']	['sulfate reduction I (assimilatory)']	['sulfate reduction II (assimilatory)']
ADENYLOSUCCINATE-SYNTHASE-RXN	['salvage pathways of purine nucleosides']	['purine nucleotides <i>de novo</i> biosynthesis II']	['purine nucleotides <i>de novo</i> biosynthesis I']
BRANCHED-CHAINAMINOTRANSFERILEU-RXN	['isoleucine degradation I']	['isoleucine biosynthesis from threonine']	['isoleucine degradation II']
LACCOA-RXN	['D-lactate fermentation to propionate and acetate']
GUANYL-KIN-RXN	['salvage pathways of purine and pyrimidine nucleotides']	['purine nucleotides <i>de novo</i> biosynthesis I']
AMPSYN-RXN	['salvage pathways of purine nucleosides']	['purine nucleotides <i>de novo</i> biosynthesis II']	['purine nucleotides <i>de novo</i> biosynthesis I']
mit_PyrDH
2-ISOPROPYLMALATESYN-RXN	['leucine biosynthesis']
PHENYLALANINE-AMMONIA-LYASE-RXN	['salicylate biosynthesis']	['phenylpropanoid biosynthesis, initial reactions']	['suberin biosynthesis']
ASPARTATEKIN-RXN	['homoserine biosynthesis']	['lysine biosynthesis I']	['lysine biosynthesis II']	['lysine biosynthesis VI']
GLUTATHIONE-REDUCT-NADPH-RXN	['ascorbate glutathione cycle']	['glutathione redox reactions II']	['glutathione redox reactions I']
ACETOOHBUTSYN-RXN	['isoleucine biosynthesis from threonine']
AICARSYN-RXN	['purine nucleotides <i>de novo</i> biosynthesis II']	['purine nucleotides <i>de novo</i> biosynthesis I']
RXN-7913
chl_StSynth
DIHYDROPICRED-RXN-(NADP)
mit_AconDHatase
HISTPRATPHYD-RXN	['histidine biosynthesis I']
4-COUMARATE--COA-LIGASE-RXN	['flavonoid biosynthesis']	['phenylpropanoid biosynthesis']
CARBPSYN-RXN	['arginine biosynthesis I']	['arginine biosynthesis II (acetyl cycle)']	['de novo biosynthesis of pyrimidine ribonucleotides']
chl_G1P_ADPTrans
CHORISMATEMUT-RXN	['phenylalanine biosynthesis I']
DIHYDRODIPICSYN-RXN	['lysine biosynthesis I']	['lysine biosynthesis II']	['lysine biosynthesis VI']
RXN-1143	['phenylpropanoid biosynthesis']
RXN-1142	['phenylpropanoid biosynthesis']
DIHYDROXYMETVALDEHYDRAT-RXN	['isoleucine biosynthesis from threonine']
BRANCHED-CHAINAMINOTRANSFERLEU-RXN	['leucine biosynthesis']	['leucine degradation I']	['leucine degradation III']
RXN-7800	['leucine biosynthesis']
3-DEHYDROQUINATE-DEHYDRATASE-RXN	['quinate degradation']	['chorismate biosynthesis']
ASPAMINOTRANS-RXN	['glutamine degradation III']	['asparagine biosynthesis I']	['asparagine degradation I']	['aspartate biosynthesis I']	['aspartate degradation II']
RXN-2602	['phenylpropanoid biosynthesis']
DIHYDROFOLATEREDUCT-RXN	['tetrahydrofolate biosynthesis I']	['tetrahydrofolate biosynthesis II']	['formylTHF biosynthesis I']	['formylTHF biosynthesis II']
AICARTRANSFORM-RXN	['purine nucleotides <i>de novo</i> biosynthesis II']	['purine nucleotides <i>de novo</i> biosynthesis I']
chl_LightNonCyc
2.6.1.18-RXN	['&beta;-alanine biosynthesis II']
HISTALDEHYD-RXN	['histidine biosynthesis I']
3-ISOPROPYLMALDEHYDROG-RXN	['leucine biosynthesis']
PRTRANS-RXN	['tryptophan biosynthesis']
RXN-6384	['&beta;-alanine biosynthesis II']
RXN-6383	['&beta;-alanine biosynthesis II']
chl_Photon_tx
OROTPDECARB-RXN	['de novo biosynthesis of pyrimidine ribonucleotides']
PRAISOM-RXN	['tryptophan biosynthesis']
1.5.1.20-RXN-(NADP)
HISTAMINOTRANS-RXN	['histidine biosynthesis I']
SHIKIMATE-KINASE-RXN	['chorismate biosynthesis']
ACETOOHBUTREDUCTOISOM-RXN	['isoleucine biosynthesis from threonine']
RXN-1106	['phenylpropanoid biosynthesis']
THYMIDYLATESYN-RXN	['formylTHF biosynthesis I']	['formylTHF biosynthesis II']	['salvage pathways of purine and pyrimidine nucleotides']	['de novo biosynthesis of pyrimidine deoxyribonucleotides']
PRPPSYN-RXN	['PRPP biosynthesis I']	['salvage pathways of purine and pyrimidine nucleotides']
DIHYDROXYISOVALDEHYDRAT-RXN	['valine biosynthesis']
mit_Pyr_tx
LACTOYL-COA-DEHYDRATASE-RXN	['D-lactate fermentation to propionate and acetate']
ACETOLACTREDUCTOISOM-RXN	['valine biosynthesis']
ARGSUCCINLYA-RXN	['arginine biosynthesis I']	['citrulline-nitric oxide cycle']	['arginine biosynthesis IV']	['urea cycle']	['arginine biosynthesis II (acetyl cycle)']
mit_AKG_tx
ANTHRANSYN-RXN	['tryptophan biosynthesis']
HISTIDPHOS-RXN	['histidine biosynthesis I']
DIHYDROOROT-RXN	['de novo biosynthesis of pyrimidine ribonucleotides']
METHENYLTHFCYCLOHYDRO-RXN	['tetrahydrofolate biosynthesis I']	['folate transformations']	['formylTHF biosynthesis I']	['formylTHF biosynthesis II']
NITRITE-REDUCTASE-(CYTOCHROME)-RXN	['nitrate reduction I']
CHORISMATE-SYNTHASE-RXN	['chorismate biosynthesis']
RXN-1105	['suberin biosynthesis']
RXN-1104	['free phenylpropanoid acid biosynthesis']	['suberin biosynthesis']
RXN-1103	['free phenylpropanoid acid biosynthesis']	['suberin biosynthesis']
RXN-1102	['phenylpropanoid biosynthesis']
RXN-1101	['phenylpropanoid biosynthesis']
IMIDPHOSDEHYD-RXN	['histidine biosynthesis I']
FGAMSYN-RXN	['purine nucleotides <i>de novo</i> biosynthesis II']	['purine nucleotides <i>de novo</i> biosynthesis I']
GCVMULTI-RXN	['folate transformations']	['formylTHF biosynthesis I']	['photorespiration']	['formylTHF biosynthesis II']
ATPPHOSPHORIBOSYLTRANS-RXN	['histidine biosynthesis I']
mit_IsoCitDH
DAHPSYN-RXN	['chorismate biosynthesis']
N-ACETYLDIAMINOPIMELATE-DEACETYLASE-RXN	['lysine biosynthesis II']
SAICARSYN-RXN	['purine nucleotides <i>de novo</i> biosynthesis II']	['purine nucleotides <i>de novo</i> biosynthesis I']
NITRIC-OXIDE-SYNTHASE-RXN	['citrulline-nitric oxide cycle']
RXN0-748	['purine nucleotides <i>de novo</i> biosynthesis I']
RXN0-747	['purine nucleotides <i>de novo</i> biosynthesis I']
IMPCYCLOHYDROLASE-RXN	['purine nucleotides <i>de novo</i> biosynthesis II']	['purine nucleotides <i>de novo</i> biosynthesis I']
2.3.1.89-RXN	['lysine biosynthesis II']
PEPCARBOX-RXN	['reductive TCA cycle I']	['respiration (anaerobic)']	['gluconeogenesis']	['mixed acid fermentation']
RXN-1125	['phenylpropanoid biosynthesis']
CMPKI-RXN	['salvage pathways of pyrimidine ribonucleotides']	['salvage pathways of purine and pyrimidine nucleotides']
ORNCARBAMTRANSFER-RXN	['arginine biosynthesis I']	['arginine biosynthesis IV']	['citrulline degradation']	['urea cycle']	['arginine biosynthesis II (acetyl cycle)']	['proline biosynthesis V (from arginine)']	['citrulline biosynthesis']
2.5.1.19-RXN	['chorismate biosynthesis']
DIAMINOPIMEPIM-RXN	['lysine biosynthesis I']	['lysine biosynthesis II']	['lysine biosynthesis VI']
GLUTAMINESYN-RXN	['nitrate reduction II (assimilatory)']	['glutamine biosynthesis I']	['ammonia assimilation cycle II']
PYRROLINECARBREDUCT-RXN-(NAD)
BRANCHED-CHAINAMINOTRANSFERVAL-RXN	['pantothenate biosynthesis I']	['pantothenate biosynthesis II']	['valine biosynthesis']	['valine degradation I']	['valine degradation II']
DIHYDROOROTOX-RXN	['de novo biosynthesis of pyrimidine ribonucleotides']
chl_Ru5Pk
GLYRIBONUCSYN-RXN	['purine nucleotides <i>de novo</i> biosynthesis II']	['purine nucleotides <i>de novo</i> biosynthesis I']
3-ISOPROPYLMALISOM-RXN	['leucine biosynthesis']
PRPPAMIDOTRANS-RXN	['purine nucleotides <i>de novo</i> biosynthesis II']	['purine nucleotides <i>de novo</i> biosynthesis I']
IGPSYN-RXN	['tryptophan biosynthesis']
GMKALT-RXN
RXN0-384
chl_Star_tx
D-LACTATE-DEHYDROGENASE-(CYTOCHROME)-RXN
HISTCYCLOHYD-RXN	['histidine biosynthesis I']
FERREDOXIN--NITRITE-REDUCTASE-RXN
HOMOCYSMETB12-RXN	['methionine biosynthesis I']	['S-adenosylmethionine biosynthesis']	['folate transformations']	['formylTHF biosynthesis I']	['formylTHF biosynthesis II']
TRANS-CINNAMATE-4-MONOOXYGENASE-RXN	['phenylpropanoid biosynthesis, initial reactions']	['suberin biosynthesis']
chl_CO2_tx
ACETOLACTSYN-RXN	['valine biosynthesis']
3-DEHYDROQUINATE-SYNTHASE-RXN	['chorismate biosynthesis']
1.5.1.15-RXN	['folate transformations']
AIRS-RXN	['purine nucleotides <i>de novo</i> biosynthesis II']	['purine nucleotides <i>de novo</i> biosynthesis I']
CELLULOSE-SYNTHASE-(UDP-FORMING)-RXN	['cellulose biosynthesis']
chl_O2_tx
DIAMINOPIMDECARB-RXN	['lysine biosynthesis I']	['lysine biosynthesis II']	['lysine biosynthesis VI']
OROPRIBTRANS-RXN	['de novo biosynthesis of pyrimidine ribonucleotides']
AIRCARBOXY-RXN	['purine nucleotides <i>de novo</i> biosynthesis II']
chl_PGM
RXN-4822	['lysine biosynthesis II']
Genes (Locus ids)
LOC_OS03G05780.1
LOC_OS10G25140.1
LOC_OS08G37790.1
LOC_OS02G14110.1
LOC_OS08G25390.1
LOC_OS03G01600.1
LOC_OS06G44620.1
LOC_OS08G14760.1
LOC_OS08G04770.1
LOC_OS02G08100.1
LOC_OS06G15420.1
LOC_OS02G47590.1
LOC_OS08G27840.1
LOC_OS08G09200.1
LOC_OS03G50880.1
LOC_OS02G41630.1
LOC_OS03G04000.1
LOC_OS03G21080.1
LOC_OS05G51700.1
LOC_OS04G31960.1
LOC_OS06G04280.1
LOC_OS02G30630.1
LOC_OS12G37960.1
LOC_OS03G19280.1
LOC_OS11G48110.1
LOC_OS04G32010.1
LOC_OS01G02050.1
LOC_OS04G57950.1
LOC_OS04G17660.1
LOC_OS01G52010.1
LOC_OS07G48960.1
LOC_OS05G33260.1
LOC_OS03G61120.1
LOC_OS03G21950.1
LOC_OS07G17970.1
LOC_OS03G57980.1
LOC_OS01G55350.1
LOC_OS01G58510.1
LOC_OS02G46220.1
LOC_OS01G70300.1
LOC_OS04G01530.1
LOC_OS05G07720.1
LOC_OS02G54110.1
LOC_OS04G52710.1
LOC_OS10G42700.1
LOC_OS04G02050.1
LOC_OS02G24270.1
LOC_OS04G48540.1
LOC_OS02G34630.1
LOC_OS02G08270.1
LOC_OS05G07670.1
LOC_OS02G38200.1
LOC_OS03G19930.1
LOC_OS02G01220.1
LOC_OS01G25484.1
LOC_OS03G12890.1
LOC_OS01G54230.1
LOC_OS03G63330.1
LOC_OS02G35700.1
LOC_OS02G48390.1
LOC_OS01G52530.1
LOC_OS02G56680.1
LOC_OS06G23684.1
LOC_OS02G47940.1
LOC_OS03G04169.1
LOC_OS11G15700.1
LOC_OS12G33610.1
LOC_OS11G04670.1
LOC_OS04G48010.1
LOC_OS03G45320.1
LOC_OS06G49870.1
LOC_OS03G24460.1
LOC_OS05G39310.1
LOC_OS06G42000.1
LOC_OS02G19924.1
LOC_OS02G20360.1
LOC_OS12G38900.1
LOC_OS09G29190.1
LOC_OS03G04410.1
LOC_OS09G14670.1
LOC_OS03G14990.1
LOC_OS10G35170.1
LOC_OS08G44530.1
LOC_OS02G14770.1
LOC_OS06G35540.1
LOC_OS05G49800.1
LOC_OS03G19350.1
LOC_OS03G20460.1
LOC_OS01G55870.1
LOC_OS12G38630.1
LOC_OS12G09540.1
LOC_OS02G43830.1
LOC_OS01G06660.1
LOC_OS09G36800.1
LOC_OS01G13190.1
LOC_OS08G34290.1
LOC_OS07G22950.1
LOC_OS02G24354.1
LOC_OS09G12290.1
LOC_OS01G27750.1
LOC_OS04G38950.1
LOC_OS01G55540.1
LOC_OS01G07500.1
LOC_OS01G68320.1
LOC_OS04G40310.1
LOC_OS06G12150.1
LOC_OS08G23150.1
LOC_OS07G30970.1
LOC_OS06G48620.1
LOC_OS03G15780.1
LOC_OS03G18220.1
LOC_OS03G50490.1
LOC_OS01G60780.1
LOC_OS03G42110.1
LOC_OS05G39320.1
LOC_OS02G34950.1
LOC_OS05G48450.1
LOC_OS05G35580.1
LOC_OS01G01302.1
LOC_OS01G72240.1
LOC_OS03G15420.1
LOC_OS02G50240.1
LOC_OS05G35290.1
LOC_OS03G12290.1
LOC_OS01G07310.1
LOC_OS10G42800.1
LOC_OS09G28050.1
LOC_OS10G40200.1
LOC_OS02G41680.1
LOC_OS09G08130.1
LOC_OS02G51410.1
LOC_OS02G47850.1
LOC_OS02G03260.1
LOC_OS05G30750.1
LOC_OS09G25610.1
LOC_OS06G41360.1
LOC_OS11G35040.1
LOC_OS03G02440.1
LOC_OS01G65090.1
LOC_OS06G06860.1
LOC_OS02G55420.1
LOC_OS02G16630.1
LOC_OS01G46380.1
LOC_OS03G15120.1
LOC_OS07G07920.1
LOC_OS03G06740.1
LOC_OS02G17330.1
LOC_OS01G54370.1
LOC_OS12G34874.1
LOC_OS01G08270.1
LOC_OS02G46970.1
LOC_OS03G61600.1
LOC_OS01G67540.1
LOC_OS07G42960.1
LOC_OS04G47190.1
LOC_OS03G08530.1
LOC_OS04G43760.1
LOC_OS11G19770.1
LOC_OS02G08410.1
LOC_OS02G41670.1
LOC_OS09G04980.1
LOC_OS10G25130.1
LOC_OS06G13510.1
LOC_OS02G56850.1
LOC_OS02G03540.1
LOC_OS10G41480.1
LOC_OS08G09210.1
LOC_OS11G14950.1
LOC_OS04G39680.1
LOC_OS04G39270.1
LOC_OS02G39570.1
LOC_OS03G52690.1
LOC_OS08G15030.1
LOC_OS02G19970.1
LOC_OS01G51980.1
LOC_OS08G10570.1
LOC_OS04G18200.1
LOC_OS12G36194.1
LOC_OS12G13320.1
LOC_OS01G16940.1
LOC_OS07G20544.1
LOC_OS06G41090.1
LOC_OS07G42440.1
LOC_OS05G01440.1
LOC_OS12G04440.1
LOC_OS01G60450.1
LOC_OS10G22130.1
LOC_OS02G03850.1
LOC_OS03G27230.1
LOC_OS11G29390.1
LOC_OS04G04060.1
LOC_OS12G26060.1
LOC_OS02G09490.1
LOC_OS05G02820.1
LOC_OS02G50350.1
LOC_OS03G55280.1
LOC_OS03G51900.1
LOC_OS02G41650.1
LOC_OS03G07840.1
LOC_OS07G49250.1
LOC_OS01G11054.1
LOC_OS03G17170.1
LOC_OS02G17390.1
LOC_OS10G31820.1
LOC_OS01G72250.1
LOC_OS04G24530.1
LOC_OS03G03450.1
LOC_OS01G67530.1
LOC_OS03G49220.1
LOC_OS01G65260.1
LOC_OS01G16900.1
LOC_OS10G41410.1
LOC_OS01G10280.1
LOC_OS01G66500.1
LOC_OS02G40830.1
LOC_OS04G54800.1
LOC_OS03G53230.1
LOC_OS10G42510.1
LOC_OS03G18130.1
LOC_OS08G43710.1
LOC_OS04G50204.1
LOC_OS01G25520.1
LOC_OS06G06390.1
LOC_OS06G51450.1
LOC_OS04G56400.1
LOC_OS03G51740.1
