# Supplementary material for: Metabolic Plasticity and Inter-Compartmental Interactions in Rice Metabolism: An Analysis from Reaction Deletion Study
Source: PLoS One. 2015 Jul 29;10(7):e0133899. doi: 10.1371/journal.pone.0133899 (PMC4519304; doi:10.1371/journal.pone.0133899)
Supplement: S2 Dataset — (XLS) [file pone.0133899.s002.xls]

## Sheet: Sheet1
Deleted Reaction	Photon Flux	1-IU	Photon FC
mit_O2_tx	0.472739	0.0019	47.4657
mit_Complex_V	0.472739	0.0019	47.4657
mit_Complex_I	0.472739	0.0019	47.4657		Maximally-favourable
chl_G3Pdh	0.445899	0.0013	39.0931		Quasi- favourable
chl_PGK	0.445899	0.0013	39.0931		Unfavourable
mit_MalDH	0.435595	0.0006	35.8788
mit_OAA_tx	0.404113	0.0006	26.0584
mit_Complex_III	0.398523	0.0032	24.3146
mit_Complex_IV	0.398523	0.0032	24.3146
PHOSGLYPHOS-RXN	0.361569	0.0006	12.7873
chl_PGA_tx	0.353626	0.0013	10.3095
PHOSPHOGLUCMUT-RXN	0.340113	0.0006	6.09437
UDPKIN-RXN	0.328748	0.0006	2.54906
chl_MalOxAc_tx	0.323085	0.0019	0.78277
chl_MalDH	0.323085	0.0019	0.78277
HOMOSERDEHYDROG-RXN-(NADP)	0.32276	0.0006	0.6812
HOMOSERKIN-RXN	0.322607	0.0013	0.633618
THRESYN-RXN	0.322607	0.0019	0.633618
THREONINE-ALDOLASE-RXN	0.322333	0.0019	0.548042
RXN-2802	0.322218	0.0006	0.512106
HOMOCYSTEINE-S-METHYLTRANSFERASE-RXN	0.321371	0.0006	0.247982
PSERTRANSAM-RXN	0.320941	0.0019	0.113945
PGLYCDEHYDROG-RXN	0.320941	0.0019	0.113945
RXN0-5114	0.320941	0.0019	0.113945
RXN-5061	0.32087	0.0045	0.0916682
HYDROXYMETHYLGLUTARYL-COA-LYASE-RXN	0.320812	0.0045	0.0735442
ACETYL-COA-ACETYLTRANSFER-RXN	0.320812	0.0045	0.0735442
MALEYLACETOACETATE-ISOMERASE-RXN	0.320812	0.0045	0.0735442
HYDROXYMETHYLGLUTARYL-COA-SYNTHASE-RXN	0.320812	0.0045	0.0735442
HOMOGENTISATE-1,2-DIOXYGENASE-RXN	0.320812	0.0045	0.0735442
FUMARYLACETOACETASE-RXN	0.320812	0.0045	0.0735442
4-HYDROXYPHENYLPYRUVATE-DIOXYGENASE-RXN	0.320812	0.0045	0.0735442
ACETALD-DEHYDROG-RXN	0.320771	0.0006	0.0608935
mit_CO2_tx	0.320764	0.0006	0.0587191
DUTP-PYROP-RXN	0.32062	0.0013	0.0136308
UMPKI-RXN	0.32062	0.0013	0.0136308
GDPKIN-RXN	0.32061	0.0006	0.0105635
1.8.5.1-RXN	0.320609	0.0013	0.0103308
L-ASCORBATE-PEROXIDASE-RXN	0.320609	0.0013	0.0103308
RXN0-724	0.320607	0.0045	0.0097363
SPONTPRO-RXN	0.320598	0.0045	0.00688463
ORNITHINE-GLU-AMINOTRANSFORASE-RXN	0.320598	0.0045	0.00688463
BUTYRATE-KINASE-RXN	0.320598	0.0019	0.00681747
R11-RXN	0.320598	0.0019	0.00681747
PHOSPHATE-BUTYRYLTRANSFERASE-RXN	0.320598	0.0019	0.00681747
GART-RXN	0.320591	0.0006	0.0047512
GMP-REDUCT-RXN	0.320591	0.0006	0.00464162
RXN-7183-(NAD)	0.320589	0.0006	0.00418523
SUCROSE-PHOSPHATASE-RXN	0.320587	0.0013	0.00361083
SUCROSE-PHOSPHATE-SYNTHASE-RXN	0.320587	0.0013	0.00361083
ACETYLHOMOSER-CYS-RXN	0.320587	0.0019	0.0035768
HOMOSERINE-O-ACETYLTRANSFERASE-RXN	0.320587	0.0019	0.0035768
RIBONUCLEOSIDE-DIP-REDUCTII-RXN	0.320586	0.0006	0.00318685
CYSTATHIONINE-BETA-SYNTHASE-RXN	0.320584	0.0032	0.00260485
CYSTAGLY-RXN	0.320584	0.0032	0.00260485
PROPIONATE-COA-TRANSFERASE-RXN	0.320582	0.0026	0.00184971
RXN-1407	0.320579	0.0045	0.000887623
RXN0-2382	0.320579	0.0045	0.000887623
INORGPYROPHOSPHAT-RXN	0.320576	0.0006	0
SHIKIMATE-5-DEHYDROGENASE-RXN	0.320576	0.0006	0
GLYCINE-AMINOTRANSFERASE-RXN	0.320576	0.0006	0
ALANINE-AMINOTRANSFERASE-RXN	0.320576	0.0006	0
PRODISULFREDUCT-A-RXN	0.320576	0.0006	0
PEPDEPHOS-RXN	0.320576	0.0006	0
chl_X5Piso	0.320576	0.0006	0
chl_R5Piso	0.320576	0.0006	0
ADENYL-KIN-RXN	0.320576	0.0006	0
chl_GAP_tx	0.320576	0.0006	0
chl_TKL1	0.320576	0.0013	0
chl_FBPase	0.320576	0.0013	0
chl_TPI	0.320576	0.0013	0
3PGAREARR-RXN	0.320576	0.0013	0
1.2.1.13-RXN	0.320576	0.0013	0
chl_Ald1	0.320576	0.0013	0
mit_Mal_tx	0.320576	0.0013	0
TYRAMINOTRANS-RXN	0.320576	0.0013	0
GLUC1PURIDYLTRANS-RXN	0.320576	0.0013	0
2PGADEHYDRAT-RXN	0.320576	0.0013	0
TREHALOSE6PSYN-RXN	0.320576	0.0019	0
TREHALOSEPHOSPHA-RXN	0.320576	0.0019	0
TREHALA-RXN	0.320576	0.0019	0
MALATE-DEH-RXN	0.320576	0.0019	0
chl_PGI	0.320576	0.0019	0
chl_TKL2	0.320576	0.0026	0
RIB5PISOM-RXN	0.320576	0.0026	0
chl_SBPase	0.320576	0.0026	0
F16ALDOLASE-RXN	0.320576	0.0026	0
chl_Ald2	0.320576	0.0026	0
F16BDEPHOS-RXN	0.320576	0.0026	0
chl_E4P_tx	0.320576	0.0038	0
GAPOXNPHOSPHN-RXN	0.320576	0.0038	0
chl_Ru5P_tx	0.320576	0.0038	0
THREDEHYD-RXN	0.320576	0.0308	0
GLYC3PDEHYDROGBIOSYN-RXN-(NADP)	0.320576	0.0404	0
FUMHYDR-RXN	0.320576	0.0494	0
GLUTAMATE-DEHYDROGENASE-(NAD(P)+)-RXN-(NADP)	0.320576	0.0564	0
chl_DHAP_tx	0.320576	0.0571	0
chl_G6P_tx	0.320576	0.0571	0
GLUCOSE-6-PHOSPHATE-1-EPIMERASE-RXN	0.320576	0.0609	0
PREPHENATE-TRANSAMINE-RXN	0.320576	0.077	0
CARBOXYCYCLOHEXADIENYL-DEHYDRATASE-RXN	0.320576	0.077	0
PREPHENATEDEHYDRAT-RXN	0.320576	0.923	0
PHEAMINOTRANS-RXN	0.320576	0.923	0
RXN-6182	0.320576	0.9378	0
GLUTAMATE-DEHYDROGENASE-(NAD(P)+)-RXN-(NAD)	0.320576	0.9423	0
TRIOSEPISOMERIZATION-RXN	0.320576	0.9436	0
mit_Fumarase	0.320576	0.948	0
mit_Fum_tx	0.320576	0.9493	0
1.1.1.8-RXN	0.320576	0.9641	0
CYSPH-RXN	0.320576	0.9686	0
2TRANSKETO-RXN	0.320576	0.991	0
RIBULP3EPIM-RXN	0.320576	0.9917	0
TRANSALDOL-RXN	0.320576	0.9923	0
1TRANSKETO-RXN	0.320576	0.9923	0
chl_LightCyc	0.320576	0.9949	0
PGLUCISOM-RXN	0.320576	0.9949	0
DUDPKIN-RXN	0.320576	0.9955	0
PYRUFLAVREDUCT-RXN	0.320576	0.9955	0
THIOREDOXIN-REDUCT-NADPH-RXN	0.320576	0.9955	0
PREPHENATE-DEHYDROGENASE-(NADP+)-RXN	0.320576	0.9955	0
ORNITHINE-CYCLODEAMINASE-RXN	0.320576	0.9955	0
UDPREDUCT-RXN	0.320576	0.9955	0
TRYPSYN-RXN	0.320576	0.9955	0
mit_SucThioK	0.320576	0.9968	0
mit_AlphaKGDH	0.320576	0.9968	0
SERINE-O-ACETTRAN-RXN	0.320576	0.9968	0
ACSERLY-RXN	0.320576	0.9968	0
PYRUVATE-DECARBOXYLASE-RXN	0.320576	0.9968	0
GLUCISOM-RXN	0.320576	0.9968	0
PROPIONATE--COA-LIGASE-RXN	0.320576	0.9974	0
mit_Complex_II	0.320576	0.9974	0
chl_PEP_tx	0.320576	0.9974	0
chl_PGlyM	0.320576	0.9981	0
CYSTATHIONINE-BETA-LYASE-RXN	0.320576	0.9981	0
ALDOSE-1-EPIMERASE-RXN	0.320576	0.9981	0
NITRATE-REDUCTASE-(NADH)-RXN	0.320576	0.9981	0
ACETATE--COA-LIGASE-RXN	0.320576	0.9981	0
RXN-7985	0.320576	0.9981	0
GLYOHMETRANS-RXN	0.320576	0.9981	0
RXN-1461	0.320576	0.9981	0
chl_Eno	0.320576	0.9981	0
URA-PHOSPH-RXN	0.320576	0.9987	0
RXN-1981	0.320576	0.9987	0
R165-RXN-(NAD)	0.320576	0.9987	0
SUCROSE-SYNTHASE-RXN	0.320576	0.9987	0
RXN-7978-(NADP)	0.320576	0.9987	0
ADDALT-RXN	0.320576	0.9987	0
HYPXPRIBOSYLTRAN-RXN	0.320576	0.9987	0
mit_AOX	0.320576	0.9987	0
RXN-2003	0.320576	0.9987	0
RXN-2002	0.320576	0.9987	0
RXN-2006	0.320576	0.9987	0
RXN-2009	0.320576	0.9987	0
RXN-2008	0.320576	0.9987	0
R165-RXN-(NADP)	0.320576	0.9987	0
CINNAMOYL-COA-REDUCTASE-RXN	0.320576	0.9987	0
TYROSINE-AMINOTRANSFERASE-RXN	0.320576	0.9987	0
5.4.4.2-RXN	0.320576	0.9987	0
RXN-8089	0.320576	0.9987	0
chl_StPase	0.320576	0.9987	0
DURIDKI-RXN	0.320576	0.9987	0
2.7.1.76-RXN	0.320576	0.9987	0
CDPREDUCT-RXN	0.320576	0.9987	0
DEOXYINOPHOSPHOR-RXN	0.320576	0.9987	0
URACIL-PRIBOSYLTRANS-RXN	0.320576	0.9987	0
O-SUCCHOMOSERLYASE-RXN	0.320576	0.9994	0
GALACTURIDYLYLTRANS-RXN	0.320576	0.9994	0
MYO-INOSITOL-1(OR-4)-MONOPHOSPHATASE-RXN	0.320576	0.9994	0
2.7.1.90-RXN	0.320576	0.9994	0
THIKIN-RXN	0.320576	0.9994	0
2.7.7.44-RXN	0.320576	0.9994	0
IMP-DEHYDROG-RXN	0.320576	0.9994	0
ADENOSINE-KINASE-RXN	0.320576	0.9994	0
RXN-2962-(NAD)	0.320576	0.9994	0
THIAMIN-PYROPHOSPHOKINASE-RXN	0.320576	0.9994	0
RXN-6382-(NAD)	0.320576	0.9994	0
chl_PGly_tx	0.320576	0.9994	0
UGD-RXN	0.320576	0.9994	0
GLYOXYLATE-REDUCTASE-(NADP+)-RXN	0.320576	0.9994	0
RXN-6382-(NADP)	0.320576	0.9994	0
SERINE-GLYOXYLATE-AMINOTRANSFERASE-RXN	0.320576	0.9994	0
SUCCINATE-SEMIALDEHYDE-DEHYDROGENASE-RXN	0.320576	0.9994	0
mit_Suc_tx	0.320576	0.9994	0
GLUCURONOKINASE-RXN	0.320576	0.9994	0
RXN-7978-(NAD)	0.320576	0.9994	0
UTPHEXPURIDYLYLTRANS-RXN	0.320576	0.9994	0
RXN-974	0.320576	0.9994	0
RXN66-3	0.320576	0.9994	0
PROLINE-MULTI	0.320576	0.9994	0
DGDPKIN-RXN	0.320576	0.9994	0
MYO-INOSITOL-1-PHOSPHATE-SYNTHASE-RXN	0.320576	0.9994	0
GPH-RXN	0.320576	0.9994	0
S-ADENMETSYN-RXN	0.320576	0.9994	0
RXN-2962-(NADP)	0.320576	0.9994	0
RXN-721	0.320576	0.9994	0
ALANINE--GLYOXYLATE-AMINOTRANSFERASE-RXN	0.320576	0.9994	0
chl_RuBPOxid	0.320576	0.9994	0
ADENOSYLHOMOCYSTEINASE-RXN	0.320576	0.9994	0
RXN-7774	0.320576	0.9994	0
RXN0-746	0.320576	0.9994	0
ASPARTASE-RXN	0.320576	0.9994	0
THI-P-KIN-RXN	0.320576	0.9994	0
FORMYLTHFDEFORMYL-RXN	0.320576	0.9994	0
RXN-7968-(NADP)	0.320576	0.9994	0
RXN-6161	0.320576	0.9994	0
1.2.1.9-RXN	0.320576	0.9994	0
GMP-SYN-NH3-RXN	0.320576	0.9994	0
MYO-INOSITOL-OXYGENASE-RXN	0.320576	0.9994	0
chl_PYR_tx	0.320576	0.9994	0
METBALT-RXN	0.320576	0.9994	0
GARTRANSFORMYL2-RXN	0.320576	0.9994	0
chl_PyrK	0.320576	0.9994	0
RXN-4311	0.320576	1	0
RXN-4310	0.320576	1	0
RXN-4313	0.320576	1	0
RXN-4312	0.320576	1	0
RXN-4315	0.320576	1	0
RXN-4314	0.320576	1	0
RXN-4317	0.320576	1	0
RXN-4316	0.320576	1	0
RXN-4318	0.320576	1	0
RXN66-26-(NAD)	0.320576	1	0
GDP-4-DEHYDRO-D-RHAMNOSE-REDUCTASE-RXN-(NAD)	0.320576	1	0
RXN-8234	0.320576	1	0
RXN-8235	0.320576	1	0
RXN-8232	0.320576	1	0
RXN-4228	0.320576	1	0
R145-RXN	0.320576	1	0
RXN-4225	0.320576	1	0
RXN-4224	0.320576	1	0
RXN-4226	0.320576	1	0
RXN-4221	0.320576	1	0
4.1.1.32-RXN	0.320576	1	0
GLU6PDEHYDROG-RXN	0.320576	1	0
RXN-4222	0.320576	1	0
MALYL-COA-LYASE-RXN	0.320576	1	0
3.2.1.26-RXN	0.320576	1	0
RXN1F-148	0.320576	1	0
MANNPGUANYLTRANGDP-RXN	0.320576	1	0
2.3.1.72-RXN	0.320576	1	0
2.1.1.130-RXN	0.320576	1	0
RXN-8308	0.320576	1	0
RXN-8309	0.320576	1	0
RXN1F-357	0.320576	1	0
RXN-8302	0.320576	1	0
RXN-8303	0.320576	1	0
RXN-8300	0.320576	1	0
RXN-8301	0.320576	1	0
RXN-8306	0.320576	1	0
RXN-8307	0.320576	1	0
RXN-8304	0.320576	1	0
RXN-8305	0.320576	1	0
3.5.2.17-RXN	0.320576	1	0
OHMETPYRKIN-RXN	0.320576	1	0
RXN4KF-15	0.320576	1	0
ICOSANOYL-COA-SYNTHASE-RXN-(NADP)	0.320576	1	0
ADENINE-DEAMINASE-RXN	0.320576	1	0
2.8.1.6-RXN	0.320576	1	0
RXN66-18-(NAD)	0.320576	1	0
RXN66-16-(NADP)	0.320576	1	0
RXN1F-20	0.320576	1	0
RXN1F-28	0.320576	1	0
GLUTRNAREDUCT-RXN	0.320576	1	0
L-LACTATE-DEHYDROGENASE-RXN	0.320576	1	0
DTDPGLUCOSEPP-RXN	0.320576	1	0
HOMSUCTRAN-RXN	0.320576	1	0
UREASE-RXN	0.320576	1	0
2.7.7.14-RXN	0.320576	1	0
GLUCUROISOM-RXN	0.320576	1	0
1.3.1.54-RXN	0.320576	1	0
RXN4KF-314	0.320576	1	0
RXN4KF-315	0.320576	1	0
(-)-MENTHOL-DEHYDROGENASE-RXN	0.320576	1	0
ENTMULTI-RXN	0.320576	1	0
RXN-4229	0.320576	1	0
RXN-8233	0.320576	1	0
NAD-KIN-RXN	0.320576	1	0
CYTIDEAM2-RXN	0.320576	1	0
RXN-8231	0.320576	1	0
1.14.13.8-RXN	0.320576	1	0
RXN66-313-(NADP)	0.320576	1	0
LIPIDADISACCHARIDESYNTH-RXN	0.320576	1	0
2.6.1.58-RXN	0.320576	1	0
1.2.1.2-RXN	0.320576	1	0
RXN-1405	0.320576	1	0
ADPREDUCT-RXN	0.320576	1	0
RIBOSYLNICOTINAMIDE-KINASE-RXN	0.320576	1	0
SERINE-C-PALMITOYLTRANSFERASE-RXN	0.320576	1	0
RXN66-169	0.320576	1	0
NAG1P-URIDYLTRANS-RXN	0.320576	1	0
RXN-6550	0.320576	1	0
RXN66-166	0.320576	1	0
RXN66-161	0.320576	1	0
RXN66-163	0.320576	1	0
RXN66-162	0.320576	1	0
RXN-6421	0.320576	1	0
RXN-6423	0.320576	1	0
RXN-6425	0.320576	1	0
RXN-6424	0.320576	1	0
RXN-7682	0.320576	1	0
ARGINASE-RXN	0.320576	1	0
R344-RXN	0.320576	1	0
RXN-7686	0.320576	1	0
RXN66-305	0.320576	1	0
RXN66-304	0.320576	1	0
PSERTRANSAMPYR-RXN	0.320576	1	0
RXN66-303	0.320576	1	0
3.2.1.68-RXN	0.320576	1	0
FA_Synth	0.320576	1	0
LIPIDXSYNTHESIS-RXN	0.320576	1	0
RXN-7204	0.320576	1	0
DEOXYRIBOSE-P-ALD-RXN	0.320576	1	0
RXN-7203	0.320576	1	0
KETOGAL-DEHYDROXY-RXN	0.320576	1	0
GLYCERATE-DEHYDROGENASE-RXN	0.320576	1	0
ETHANOLAMINE-KINASE-RXN	0.320576	1	0
2.4.1.142-RXN	0.320576	1	0
RXN-7842	0.320576	1	0
RXN-7843	0.320576	1	0
2.1.1.86-RXN	0.320576	1	0
LANOSTEROL-SYNTHASE-RXN	0.320576	1	0
RXN-5921-(NAD)	0.320576	1	0
RXN-7590	0.320576	1	0
RXN-7591	0.320576	1	0
6PFRUCTPHOS-RXN	0.320576	1	0
2.7.9.3-RXN	0.320576	1	0
R321-RXN	0.320576	1	0
GDPMANMANHYDRO-RXN	0.320576	1	0
RXN-4144	0.320576	1	0
CITRULLINASE-RXN	0.320576	1	0
FRUCTOKINASE-RXN	0.320576	1	0
RIBOPHOSPHAT-RXN	0.320576	1	0
GALPMUT-RXN	0.320576	1	0
O-SUCCINYLBENZOATE-COA-LIG-RXN	0.320576	1	0
UDP-N-ACETYLGLUCOSAMINE-4-EPIMERASE-RXN	0.320576	1	0
PMPOXI-RXN	0.320576	1	0
R63-RXN	0.320576	1	0
SHCHCSYNTH-RXN	0.320576	1	0
RXN-8228	0.320576	1	0
ANTHRANILATE-N-BENZOYLTRANSFERASE-RXN	0.320576	1	0
RXN-4732	0.320576	1	0
2.1.1.116-RXN	0.320576	1	0
RXN-4781	0.320576	1	0
RXN-8001	0.320576	1	0
RXN-8002	0.320576	1	0
NARINGENIN-CHALCONE-SYNTHASE-RXN	0.320576	1	0
RXN-6622	0.320576	1	0
STEROID-SULFOTRANSFERASE-RXN	0.320576	1	0
PYRAMKIN-RXN	0.320576	1	0
RXN-5961	0.320576	1	0
RXN-5962	0.320576	1	0
R128-RXN	0.320576	1	0
RXN-8319	0.320576	1	0
RXN-8318	0.320576	1	0
DIHYDLIPOXN-RXN	0.320576	1	0
RXN-8317	0.320576	1	0
INDOLE-3-ACETALDEHYDE-OXIDASE-RXN	0.320576	1	0
RXN-8311	0.320576	1	0
RXN-8310	0.320576	1	0
RXN-8313	0.320576	1	0
HYDROXYPRODEHYDROG-RXN	0.320576	1	0
2.4.1.156-RXN	0.320576	1	0
RXN4KF-23	0.320576	1	0
RXN4KF-20	0.320576	1	0
RXN66-318-(NADP)	0.320576	1	0
PNPOXI-RXN	0.320576	1	0
UROGENIIISYN-RXN	0.320576	1	0
RXN0-722	0.320576	1	0
RXN0-723	0.320576	1	0
GPPSYN-RXN	0.320576	1	0
RXN-7979-(NAD)	0.320576	1	0
ORNDECARBOX-RXN	0.320576	1	0
KYNURENINE-3-MONOOXYGENASE-RXN	0.320576	1	0
3-HYDROXYBUTYRYL-COA-DEHYDROGENASE-RXN	0.320576	1	0
MANDELONITRILE-LYASE-RXN	0.320576	1	0
RXN-5603-(NAD)	0.320576	1	0
ALCOHOL-DEHYDROG-GENERIC-RXN	0.320576	1	0
AMACETOXID-RXN	0.320576	1	0
RXN-7712-(NADP)	0.320576	1	0
FUCISOM-RXN	0.320576	1	0
RIBOFLAVIN-SYN-RXN	0.320576	1	0
APYRASE-RXN	0.320576	1	0
2.3.1.167-RXN	0.320576	1	0
1.1.1.264-RXN-(NAD)	0.320576	1	0
GLYCERONE-KINASE-RXN	0.320576	1	0
R309-RXN	0.320576	1	0
DIOHBUTANONEPSYN-RXN	0.320576	1	0
GLUTAMATE-SYNTHASE-(FERREDOXIN)-RXN	0.320576	1	0
RXN-6524	0.320576	1	0
2.7.1.148-RXN	0.320576	1	0
RXN-6522	0.320576	1	0
CARBAMATE-KINASE-RXN	0.320576	1	0
RXN-7694	0.320576	1	0
RXN-7922	0.320576	1	0
RXN-7921	0.320576	1	0
RXN-7692	0.320576	1	0
RXN-7656	0.320576	1	0
RXN66-314	0.320576	1	0
RXN-4209	0.320576	1	0
4OH2OXOGLUTARALDOL-RXN	0.320576	1	0
RXN66-319	0.320576	1	0
3'(2'),5'-BISPHOSPHATE-NUCLEOTIDASE-RXN	0.320576	1	0
SUCCDIAMINOPIMDESUCC-RXN	0.320576	1	0
SPHINGANINE-KINASE-RXN	0.320576	1	0
RXN-7580	0.320576	1	0
RXN-7589	0.320576	1	0
RXN-7664	0.320576	1	0
RXN-5603-(NADP)	0.320576	1	0
N-CARBAMOYLPUTRESCINE-AMIDASE-RXN	0.320576	1	0
RXN66-62	0.320576	1	0
RXN66-61	0.320576	1	0
GMP-SYN-GLUT-RXN	0.320576	1	0
BENZYL-ALCOHOL-DEHYDROGENASE-RXN	0.320576	1	0
UDPNACETYLMURAMATEDEHYDROG-RXN	0.320576	1	0
RXN3O-178	0.320576	1	0
RXN6666-2	0.320576	1	0
ALPHAGALACTOSID-RXN	0.320576	1	0
RXN-4804	0.320576	1	0
RXN-4801	0.320576	1	0
RXN-4803	0.320576	1	0
RXN-4802	0.320576	1	0
RXN-4021	0.320576	1	0
1.17.1.2-RXN-(NADP)	0.320576	1	0
6.3.4.16-RXN	0.320576	1	0
ALLYSINE-DEHYDROG-RXN	0.320576	1	0
CHOLESTEROL_tx	0.320576	1	0
CYSTEINE-DIOXYGENASE-RXN	0.320576	1	0
CTPSYN-RXN	0.320576	1	0
THIOSULFATE-SULFURTRANSFERASE-RXN	0.320576	1	0
RXN-8497	0.320576	1	0
RXN-8495	0.320576	1	0
ALCOHOL-DEHYDROG-RXN	0.320576	1	0
RXN-7979-(NADP)	0.320576	1	0
GLUTACONYL-COA-DECARBOXYLASE-RXN	0.320576	1	0
RXN-2982	0.320576	1	0
RXN-2981	0.320576	1	0
ISPH2-RXN-(NAD)	0.320576	1	0
RXN-745	0.320576	1	0
RXN-744	0.320576	1	0
PROTOCHLOROPHYLLIDE-REDUCTASE-RXN	0.320576	1	0
GLYC3PDEHYDROG-RXN	0.320576	1	0
CYTIKIN-RXN	0.320576	1	0
RXN-5421	0.320576	1	0
RXN-5422	0.320576	1	0
RXN-5423	0.320576	1	0
UDP-NACMURALA-GLU-LIG-RXN	0.320576	1	0
ADOMET-DMK-METHYLTRANSFER-RXN	0.320576	1	0
RXN66-147	0.320576	1	0
H2NEOPTERINP3PYROPHOSPHOHYDRO-RXN	0.320576	1	0
1.1.1.271-RXN	0.320576	1	0
RXN-292	0.320576	1	0
2KETO-4METHYL-PENTANOATE-DEHYDROG-RXN	0.320576	1	0
R82-RXN	0.320576	1	0
2.1.1.103-RXN	0.320576	1	0
RXN-3341	0.320576	1	0
RXN-2561	0.320576	1	0
RXN-2562	0.320576	1	0
RXN-5221	0.320576	1	0
ALLANTOINASE-RXN	0.320576	1	0
ARYLFORMAMIDASE-RXN	0.320576	1	0
RXN-1728	0.320576	1	0
RXN-1726	0.320576	1	0
RXN-1725	0.320576	1	0
RXN66-315-(NADP)	0.320576	1	0
RXN-4727	0.320576	1	0
RXN0-884-(NADP)	0.320576	1	0
RXN-3761	0.320576	1	0
RXN-3763	0.320576	1	0
RXN-3762	0.320576	1	0
RXN-3765	0.320576	1	0
LTAA-RXN	0.320576	1	0
RXN-3766	0.320576	1	0
RXN-3768	0.320576	1	0
BENZALDEHYDE-DEHYDROGENASE-(NAD+)-RXN	0.320576	1	0
ADENOSINE-NUCLEOSIDASE-RXN	0.320576	1	0
ADENPRIBOSYLTRAN-RXN	0.320576	1	0
RXN-4728	0.320576	1	0
METHIONINE-S-METHYLTRANSFERASE-RXN	0.320576	1	0
IPPISOM-RXN	0.320576	1	0
HOMOCYSMET-RXN	0.320576	1	0
4.3.99.1-RXN	0.320576	1	0
RXN66-142	0.320576	1	0
RXN66-141	0.320576	1	0
DALADALALIG-RXN	0.320576	1	0
RXN66-146	0.320576	1	0
RXN66-144	0.320576	1	0
RXN-7660	0.320576	1	0
RXN-7663	0.320576	1	0
RXN-7665	0.320576	1	0
RXN-7666	0.320576	1	0
2.4.1.83-RXN	0.320576	1	0
RXN66-323	0.320576	1	0
RXN66-321	0.320576	1	0
RXN66-320	0.320576	1	0
RXN66-313-(NAD)	0.320576	1	0
RXN0-1461	0.320576	1	0
2.1.1.131-RXN	0.320576	1	0
6PGLUCONDEHYDROG-RXN-(NADP)	0.320576	1	0
ALDOSE1EPIM-RXN	0.320576	1	0
ERYTH4PDEHYDROG-RXN	0.320576	1	0
UROGENDECARBOX-RXN	0.320576	1	0
DTDPGLUCDEHYDRAT-RXN	0.320576	1	0
RXN-6841	0.320576	1	0
HOMOCITRATE-SYNTHASE-RXN	0.320576	1	0
RXN-7869	0.320576	1	0
RXN-87	0.320576	1	0
S-FORMYLGLUTATHIONE-HYDROLASE-RXN	0.320576	1	0
2.3.1.162-RXN	0.320576	1	0
ADENOSYLHOMOCYSTEINE-NUCLEOSIDASE-RXN	0.320576	1	0
RXN-4161	0.320576	1	0
AGMATIN-RXN	0.320576	1	0
ACETYLGLUTKIN-RXN	0.320576	1	0
RXN-1223	0.320576	1	0
4.1.1.74-RXN	0.320576	1	0
RXN-1884	0.320576	1	0
RXN-1882	0.320576	1	0
RXN-1883	0.320576	1	0
3.1.3.56-RXN	0.320576	1	0
RXN-8037	0.320576	1	0
(+)-NEOMENTHOL-DEHYDROGENASE-RXN	0.320576	1	0
URIDINEKIN-RXN	0.320576	1	0
SUCCGLU-SEMIALDEHYDE-SUCCGLU-RXN	0.320576	1	0
MALONYL-COA-DECARBOXYLASE-RXN	0.320576	1	0
CYCLOARTENOL-SYNTHASE-RXN	0.320576	1	0
RXN66-322-(NAD)	0.320576	1	0
GLUCOSE-1-DEHYDROGENASE-RXN-(NAD)	0.320576	1	0
DECAPCISTRANSFER-RXN	0.320576	1	0
RXN-5502	0.320576	1	0
RXN-5501	0.320576	1	0
RXN-2622	0.320576	1	0
RXN-2621	0.320576	1	0
3-HYDROXYBENZOATE-4-MONOOXYGENASE-RXN	0.320576	1	0
R10-RXN	0.320576	1	0
RXN-5985	0.320576	1	0
RXN-5984	0.320576	1	0
NMNAMIDOHYDRO-RXN	0.320576	1	0
12-OXOPHYTODIENOATE-REDUCTASE-RXN	0.320576	1	0
RXN-5165	0.320576	1	0
RXN-5164	0.320576	1	0
RXN-5166	0.320576	1	0
RXN-5161	0.320576	1	0
FLAVONADPREDUCT-RXN	0.320576	1	0
RXN-5162	0.320576	1	0
FUCPALDOL-RXN	0.320576	1	0
RXN-4343	0.320576	1	0
RXN-4344	0.320576	1	0
RXN-5341	0.320576	1	0
GLYOXII-RXN	0.320576	1	0
MMUM-RXN	0.320576	1	0
RXN1F-19	0.320576	1	0
RXN-1408	0.320576	1	0
RXN-5183	0.320576	1	0
RXN1F-10	0.320576	1	0
RXN-5181	0.320576	1	0
RXN-1401	0.320576	1	0
RXN-1406	0.320576	1	0
RXN-1404	0.320576	1	0
RXN-5184	0.320576	1	0
GLUTDECARBOX-RXN	0.320576	1	0
GLUCOSE-1-DEHYDROGENASE-RXN-(NADP)	0.320576	1	0
RXN-MG-PROTOPORPHYRIN-METHYLESTER-SYN	0.320576	1	0
RXN0-902	0.320576	1	0
RXN0-901	0.320576	1	0
ATP-CITRATE-(PRO-S-)-LYASE-RXN	0.320576	1	0
GLUTRACE-RXN	0.320576	1	0
GLYCEROL-KIN-RXN	0.320576	1	0
DIPHTHINE-SYNTHASE-RXN	0.320576	1	0
RXN-171	0.320576	1	0
RXN-172	0.320576	1	0
2-AMINOMUCONATE-REDUCTASE-RXN	0.320576	1	0
RXN-3481	0.320576	1	0
L-IDITOL-2-DEHYDROGENASE-RXN	0.320576	1	0
RXNQT-4140-(NADP)	0.320576	1	0
L-ASPARTATE-OXID-RXN	0.320576	1	0
RXN-3624	0.320576	1	0
RXN-3625	0.320576	1	0
RXN-5921-(NADP)	0.320576	1	0
CBBLSSYN-RXN	0.320576	1	0
RXN4KF-214	0.320576	1	0
RXN4KF-213	0.320576	1	0
INOSINE-NUCLEOSIDASE-RXN	0.320576	1	0
chl_NADPOxid	0.320576	1	0
UDP-NACMURALGLDAPLIG-RXN	0.320576	1	0
RXN-7677	0.320576	1	0
RXN-7676	0.320576	1	0
RXN-7674	0.320576	1	0
RXN-7679	0.320576	1	0
RXN-7678	0.320576	1	0
ALLENE-OXIDE-CYCLASE-RXN	0.320576	1	0
TETRAACYLDISACC4KIN-RXN	0.320576	1	0
TIGLYLCOA-HYDROXY-RXN	0.320576	1	0
4.4.1.14-RXN	0.320576	1	0
NAD-SYNTH-GLN-RXN	0.320576	1	0
PHOSACETYLGLUCOSAMINEMUT-RXN	0.320576	1	0
RXN-7878	0.320576	1	0
RXN-7871	0.320576	1	0
R542-RXN	0.320576	1	0
RXN-7875	0.320576	1	0
RXN-7877	0.320576	1	0
RXN-7876	0.320576	1	0
RXN66-17-(NADP)	0.320576	1	0
GLYCINE-FORMIMINOTRANSFERASE-RXN	0.320576	1	0
RXN0-1131	0.320576	1	0
ADENODEAMIN-RXN	0.320576	1	0
RXN66-168	0.320576	1	0
RXN-7708	0.320576	1	0
RXN-7703	0.320576	1	0
RXN-7700	0.320576	1	0
RXN-7706	0.320576	1	0
RXN-7704	0.320576	1	0
UDPGLUCEPIM-RXN	0.320576	1	0
RXN66-164	0.320576	1	0
MYO-INOSITOL-1-KINASE-RXN	0.320576	1	0
ISOCITRATE-DEHYDROGENASE-(NAD+)-RXN	0.320576	1	0
RXN-7689	0.320576	1	0
MERCAPYSTRANS-RXN	0.320576	1	0
HYDROXYMETHYLGLUTARYL-COA-REDUCTASE-RXN	0.320576	1	0
RXN-8277	0.320576	1	0
RXN-8278	0.320576	1	0
RXN-8279	0.320576	1	0
GLUTAMATESYN-RXN	0.320576	1	0
NAPHTHOATE-SYN-RXN	0.320576	1	0
RXN-8477	0.320576	1	0
RXN-8298	0.320576	1	0
RXN-8299	0.320576	1	0
RXN-8292	0.320576	1	0
RXN-8294	0.320576	1	0
RXN-8296	0.320576	1	0
RXN-8297	0.320576	1	0
GALACTONOLACTONE-DEHYDROGENASE-RXN	0.320576	1	0
DOPAMINE-BETA-MONOOXYGENASE-RXN	0.320576	1	0
MANNONDEHYDRAT-RXN	0.320576	1	0
CYSSYNMULTI-RXN	0.320576	1	0
LACTALDREDUCT-RXN	0.320576	1	0
RXN-8618	0.320576	1	0
RXN4KF-57	0.320576	1	0
RXN4KF-54	0.320576	1	0
RXN4KF-55	0.320576	1	0
RXN4KF-53	0.320576	1	0
RXN-5402	0.320576	1	0
RXN-5403	0.320576	1	0
RXN4KF-59	0.320576	1	0
RXN-2762	0.320576	1	0
2.7.7.60-RXN	0.320576	1	0
RXN-2761	0.320576	1	0
RXN1F-66	0.320576	1	0
RXN-4884	0.320576	1	0
RXN-7968-(NAD)	0.320576	1	0
R343-RXN	0.320576	1	0
PHENYLPYRUVATE-DECARBOXYLASE-RXN	0.320576	1	0
RXN-2542	0.320576	1	0
RXN-2543	0.320576	1	0
RXN-2541	0.320576	1	0
RXN-5467	0.320576	1	0
RXN-3562	0.320576	1	0
RXN-5242	0.320576	1	0
RXNN-404	0.320576	1	0
RXN-4641	0.320576	1	0
DETHIOBIOTIN-SYN-RXN	0.320576	1	0
CARNCOARACE-RXN	0.320576	1	0
2.4.1.67-RXN	0.320576	1	0
HOMOACONITATE-HYDRATASE-RXN	0.320576	1	0
RXN-2141	0.320576	1	0
GUANIDINOBUTYRASE-RXN	0.320576	1	0
RXN-7202	0.320576	1	0
SEDOBISALDOL-RXN	0.320576	1	0
GLUTAMATE-N-ACETYLTRANSFERASE-RXN	0.320576	1	0
ASPARAGHYD-RXN	0.320576	1	0
RXN-3142	0.320576	1	0
RXN66-311-(NADP)	0.320576	1	0
GKI-RXN	0.320576	1	0
RXN66-15-(NAD)	0.320576	1	0
RXN-6268	0.320576	1	0
BUTYRYL-COA-DEHYDROGENASE-RXN	0.320576	1	0
RXN-7643	0.320576	1	0
UDP-GLUCURONATE-DECARBOXYLASE-RXN	0.320576	1	0
NADPPHOSPHAT-RXN	0.320576	1	0
RXN-6261	0.320576	1	0
RXN-7648	0.320576	1	0
1.14.13.74-RXN	0.320576	1	0
POLYAMINE-OXIDASE-RXN	0.320576	1	0
RXN-969	0.320576	1	0
RXN66-185	0.320576	1	0
2.3.1.133-RXN	0.320576	1	0
RXN66-183	0.320576	1	0
RXN66-182	0.320576	1	0
RXN66-181	0.320576	1	0
ADENOSINETRIPHOSPHATASE-RXN	0.320576	1	0
1.1.1.34-RXN	0.320576	1	0
BETAGALACTOSID-RXN	0.320576	1	0
NADPYROPHOSPHAT-RXN	0.320576	1	0
RXN-7809	0.320576	1	0
RXN-7805	0.320576	1	0
RXN-7807	0.320576	1	0
RXN3O-218	0.320576	1	0
PPENTOMUT-RXN	0.320576	1	0
TETHYDPICSUCC-RXN	0.320576	1	0
INOPHOSPHOR-RXN	0.320576	1	0
RXN-6464	0.320576	1	0
RXN-6461	0.320576	1	0
GUANIDINOBUTANAMIDE-NH3-RXN	0.320576	1	0
RXN-6462	0.320576	1	0
SO3OXTFER-RXN	0.320576	1	0
RXN-7738	0.320576	1	0
MALIC-NADP-RXN	0.320576	1	0
FPPSYN-RXN	0.320576	1	0
ACETYL-COA-CARBOXYLTRANSFER-RXN	0.320576	1	0
METHELENE-THMPT-OXI-RXN	0.320576	1	0
3-SULFINYL-PYRUVATE-SPON-RXN	0.320576	1	0
RXN0-5182	0.320576	1	0
RXN0-5183	0.320576	1	0
RXN0-5180	0.320576	1	0
RXN0-5181	0.320576	1	0
DMK-RXN	0.320576	1	0
RXN-7022	0.320576	1	0
HOMOSERDEHYDROG-RXN-(NAD)	0.320576	1	0
FARNESYLTRANSTRANSFERASE-RXN	0.320576	1	0
UDP-GLUCURONATE-4-EPIMERASE-RXN	0.320576	1	0
RXN-602	0.320576	1	0
RXN-600	0.320576	1	0
2.4.1.218-RXN	0.320576	1	0
RXN-8262	0.320576	1	0
RIBOKIN-RXN	0.320576	1	0
RXN66-318-(NAD)	0.320576	1	0
RXN-8469	0.320576	1	0
RXN-2601	0.320576	1	0
GLUCONOLACT-RXN	0.320576	1	0
RXN-8281	0.320576	1	0
RXN-4724	0.320576	1	0
RXN-4725	0.320576	1	0
RXN-4726	0.320576	1	0
PANTOATE-BETA-ALANINE-LIG-RXN	0.320576	1	0
RXN-4721	0.320576	1	0
RXN-4722	0.320576	1	0
RXN-4723	0.320576	1	0
HYDROG-RXN	0.320576	1	0
RXN-4729	0.320576	1	0
DXS-RXN	0.320576	1	0
GLUC1PADENYLTRANS-RXN	0.320576	1	0
1.3.1.71-RXN	0.320576	1	0
1.5.99.9-RXN	0.320576	1	0
DIHYDROPICRED-RXN-(NAD)	0.320576	1	0
RXN1F-72	0.320576	1	0
KETOLACTOSE-RXN	0.320576	1	0
ERYTHRON4PDEHYDROG-RXN	0.320576	1	0
RXN66-281-(NADP)	0.320576	1	0
1.1.99.25-RXN	0.320576	1	0
RXN-8042	0.320576	1	0
RXN1F-101	0.320576	1	0
ACONITATEHYDR-RXN	0.320576	1	0
AKPTHIOL-RXN	0.320576	1	0
RXN-1403	0.320576	1	0
O-SUCCINYLBENZOATE-COA-SYN-RXN	0.320576	1	0
DCTP-DEAM-RXN	0.320576	1	0
RXN-5185	0.320576	1	0
THREOSPON-RXN	0.320576	1	0
TSA-REDUCT-RXN-(NAD)	0.320576	1	0
chl_ATPase	0.320576	1	0
RXN66-312-(NAD)	0.320576	1	0
RXN3O-1380	0.320576	1	0
PANTEPADENYLYLTRAN-RXN	0.320576	1	0
3.6.5.1-RXN	0.320576	1	0
R222-RXN	0.320576	1	0
GUANOSINE-DEAMINASE-RXN	0.320576	1	0
P-PANTOCYSDECARB-RXN	0.320576	1	0
RXN-3601	0.320576	1	0
DIPHOSPHOMEVALONTE-DECARBOXYLASE-RXN	0.320576	1	0
FERRIC-CHELATE-REDUCTASE-RXN	0.320576	1	0
RXN-6381	0.320576	1	0
R106-RXN	0.320576	1	0
SULFITE-REDUCT-RXN	0.320576	1	0
RXN4KF-169	0.320576	1	0
RXN4KF-168	0.320576	1	0
PSEUDOURIDYLATE-SYNTHASE-RXN	0.320576	1	0
RXN-7815	0.320576	1	0
2.1.1.62-RXN	0.320576	1	0
RXN-7813	0.320576	1	0
RXN-7812	0.320576	1	0
RXN-7811	0.320576	1	0
RXN-7810	0.320576	1	0
PHOSACETYLTRANS-RXN	0.320576	1	0
RXN-8432	0.320576	1	0
(-)-LIMONENE-6-MONOOXYGENASE-RXN	0.320576	1	0
2.6.1.30-RXN	0.320576	1	0
RXN66-28	0.320576	1	0
RXN66-27	0.320576	1	0
RXN66-25	0.320576	1	0
RXN66-24	0.320576	1	0
GALLATE-DECARBOXYLASE-RXN	0.320576	1	0
RXN-7659	0.320576	1	0
RXN-7658	0.320576	1	0
RXN-7650	0.320576	1	0
RXN-7655	0.320576	1	0
RXN-7654	0.320576	1	0
RXN3O-680	0.320576	1	0
CARVEOL-DEHYDROGENASE-RXN	0.320576	1	0
RXN-34	0.320576	1	0
RXN-35	0.320576	1	0
RXN-707	0.320576	1	0
3.1.3.46-RXN	0.320576	1	0
R223-RXN	0.320576	1	0
GLYCERALDEHYDE-DEHYDRO-RXN	0.320576	1	0
1.2.1.27-RXN	0.320576	1	0
FORMATEDEHYDROG-RXN	0.320576	1	0
GABATRANSAM-RXN	0.320576	1	0
TSA-REDUCT-RXN-(NADP)	0.320576	1	0
OHMETHYLBILANESYN-RXN	0.320576	1	0
H2NEOPTERINALDOL-RXN	0.320576	1	0
RXN66-21-(NAD)	0.320576	1	0
2.4.1.121-RXN	0.320576	1	0
FLAVONOL-3-SULFOTRANSFERASE-RXN	0.320576	1	0
2.1.1.140-RXN	0.320576	1	0
RXN-2946	0.320576	1	0
RXN-5641	0.320576	1	0
RXN-2944	0.320576	1	0
RXN-2945	0.320576	1	0
NICOTINATEPRIBOSYLTRANS-RXN	0.320576	1	0
RXN-5647	0.320576	1	0
NADHOxid	0.320576	1	0
RXN-1541	0.320576	1	0
RXN-4737	0.320576	1	0
RXN-4736	0.320576	1	0
RXN-4735	0.320576	1	0
RXN-4734	0.320576	1	0
RXN-4733	0.320576	1	0
GDP-4-DEHYDRO-D-RHAMNOSE-REDUCTASE-RXN-(NADP)	0.320576	1	0
RXN-4731	0.320576	1	0
RXN-4730	0.320576	1	0
RXN-1727	0.320576	1	0
RXN-708	0.320576	1	0
RXN4KF-24	0.320576	1	0
RXN-8630	0.320576	1	0
RXN-8631	0.320576	1	0
GLUCOSAMINEPNACETYLTRANS-RXN	0.320576	1	0
RXN-5464	0.320576	1	0
RXN-5465	0.320576	1	0
RXN-5466	0.320576	1	0
RXN-5462	0.320576	1	0
RXN-5463	0.320576	1	0
BHBDCLOS-RXN	0.320576	1	0
R322-RXN	0.320576	1	0
RXN-5468	0.320576	1	0
RXN-5469	0.320576	1	0
BENZYL-ALC-DEHYDROGENASE-RXN	0.320576	1	0
METHYLGLUTACONYL-COA-HYDRATASE-RXN	0.320576	1	0
RXN-4423	0.320576	1	0
RXN-4422	0.320576	1	0
GLUTDEHYD-RXN	0.320576	1	0
NADPHOxid	0.320576	1	0
RXN-4424	0.320576	1	0
R13-RXN	0.320576	1	0
RXN-7421	0.320576	1	0
2.5.1.32-RXN	0.320576	1	0
R521-RXN	0.320576	1	0
RXN-3541	0.320576	1	0
RXN-3542	0.320576	1	0
CAFFEOYL-COA-O-METHYLTRANSFERASE-RXN	0.320576	1	0
RXN3O-203	0.320576	1	0
FUCULOKIN-RXN	0.320576	1	0
R8-RXN	0.320576	1	0
BIS(5'-ADENOSYL)-TRIPHOSPHATASE-RXN	0.320576	1	0
METHIONINE-GAMMA-LYASE-RXN	0.320576	1	0
RXN66-1	0.320576	1	0
RXN66-312-(NADP)	0.320576	1	0
2.4.1.141-RXN	0.320576	1	0
METHYLCROTONYL-COA-CARBOXYLASE-RXN	0.320576	1	0
RXN-2121	0.320576	1	0
RXN-2122	0.320576	1	0
RXN-8541	0.320576	1	0
R310-RXN	0.320576	1	0
2.7.7.15-RXN	0.320576	1	0
FADSYN-RXN	0.320576	1	0
DHDOGALDOL-RXN	0.320576	1	0
RXN66-23-(NAD)	0.320576	1	0
DCDPKIN-RXN	0.320576	1	0
DIHYDROPYRIMIDINASE-RXN	0.320576	1	0
PELUDP-RXN	0.320576	1	0
RXN66-21-(NADP)	0.320576	1	0
RXN-947	0.320576	1	0
3.6.3.14-RXN	0.320576	1	0
1.21.3.1-RXN	0.320576	1	0
RXN-7225	0.320576	1	0
RXN-7822	0.320576	1	0
RXN-7826	0.320576	1	0
RXN-7825	0.320576	1	0
THYKI-RXN	0.320576	1	0
ETHYL-RXN	0.320576	1	0
GTP-CYCLOHYDRO-II-RXN	0.320576	1	0
RXN66-13	0.320576	1	0
RXN66-10	0.320576	1	0
RXN66-11	0.320576	1	0
RXN66-14	0.320576	1	0
RXN66-19	0.320576	1	0
RXN-4402	0.320576	1	0
RXN-7657	0.320576	1	0
RXN-7624	0.320576	1	0
TRANS-CINNAMATE-2-MONOOXYGENASE-RXN	0.320576	1	0
RXN-774	0.320576	1	0
RXN-25	0.320576	1	0
RXN-7750	0.320576	1	0
RXN-22	0.320576	1	0
LACTALDDEHYDROG-RXN	0.320576	1	0
GLUCONATE-5-DEHYDROGENASE-RXN-(NAD)	0.320576	1	0
RXN66-23-(NADP)	0.320576	1	0
1.1.1.168-RXN	0.320576	1	0
PYRUVFORMLY-RXN	0.320576	1	0
RXN-773	0.320576	1	0
1.2.1.31-RXN-(NADP)	0.320576	1	0
RXN-8441	0.320576	1	0
RXN-8443	0.320576	1	0
RXN-8442	0.320576	1	0
RXN-8444	0.320576	1	0
RXN-8447	0.320576	1	0
RXN-711	0.320576	1	0
RXN-712	0.320576	1	0
ADENYLYLSULFKIN-RXN	0.320576	1	0
1.14.13.93-RXN	0.320576	1	0
DEPHOSPHOCOAKIN-RXN	0.320576	1	0
RXN-7183-(NADP)	0.320576	1	0
RXN-8153	0.320576	1	0
RXN-5472	0.320576	1	0
RXN-5471	0.320576	1	0
RXN-5470	0.320576	1	0
METHYLACYLYLCOA-HYDROXY-RXN	0.320576	1	0
RXN-8314	0.320576	1	0
RXN66-317-(NAD)	0.320576	1	0
RXN-8316	0.320576	1	0
ACETYLORNDEACET-RXN	0.320576	1	0
RXN-5142	0.320576	1	0
3-SULFINOALANINE-AMINOTRANSFERASE-RXN	0.320576	1	0
RXN-2001	0.320576	1	0
RXN-2007	0.320576	1	0
RXN-2005	0.320576	1	0
RXN66-311-(NAD)	0.320576	1	0
RXN-5284	0.320576	1	0
RXN-5285	0.320576	1	0
R545-RXN	0.320576	1	0
RXN66-17-(NAD)	0.320576	1	0
1.1.1.288-RXN	0.320576	1	0
RXN-5182	0.320576	1	0
RXN0-300	0.320576	1	0
RXN0-302	0.320576	1	0
CHOLINE-KINASE-RXN	0.320576	1	0
RXN0-306	0.320576	1	0
LUMAZINESYN-RXN	0.320576	1	0
RXN-3283	0.320576	1	0
R9-RXN	0.320576	1	0
RXN66-15-(NADP)	0.320576	1	0
RXN-3284	0.320576	1	0
ZEATIN-O-BETA-D-XYLOSYLTRANSFERASE-RXN	0.320576	1	0
RXN-3443	0.320576	1	0
3.5.4.27-RXN	0.320576	1	0
1.1.1.264-RXN-(NADP)	0.320576	1	0
TYROSINE-3-MONOOXYGENASE-RXN	0.320576	1	0
GLUTCYSLIG-RXN	0.320576	1	0
R147-RXN	0.320576	1	0
RXN0-4281	0.320576	1	0
RXN66-18-(NADP)	0.320576	1	0
CDPKIN-RXN	0.320576	1	0
RXN-924-(NADP)	0.320576	1	0
RXN66-310-(NAD)	0.320576	1	0
RXN0-884-(NAD)	0.320576	1	0
PYRNUTRANSHYDROGEN-RXN	0.320576	1	0
MALATE--COA-LIGASE-RXN	0.320576	1	0
GLYCOLALD-DEHYDROG-RXN	0.320576	1	0
2-DEHYDROPANTOATE-REDUCT-RXN	0.320576	1	0
DTDPDEHYRHAMREDUCT-RXN	0.320576	1	0
UDPACYLGLCNACDEACETYL-RXN	0.320576	1	0
RXN66-282	0.320576	1	0
ARGININE-2-MONOOXYGENASE-RXN	0.320576	1	0
2.1.1.114-RXN	0.320576	1	0
RXN3O-227	0.320576	1	0
KDPGALDOL-RXN	0.320576	1	0
RXN66-20-(NADP)	0.320576	1	0
R543-RXN	0.320576	1	0
RXN-10	0.320576	1	0
RXN3O-145	0.320576	1	0
DHSHIKIMATE-DEHYDRO-RXN	0.320576	1	0
RXN-7741	0.320576	1	0
RXN-7740	0.320576	1	0
1.1.1.87-RXN	0.320576	1	0
RXN-821	0.320576	1	0
PROTOHEMEFERROCHELAT-RXN	0.320576	1	0
4.1.1.72-RXN	0.320576	1	0
RXN-991	0.320576	1	0
GLUCOKIN-RXN	0.320576	1	0
4.3.1.17-RXN	0.320576	1	0
GLUCONATE-DEHYDRATASE-RXN	0.320576	1	0
1.14.13.78-RXN	0.320576	1	0
DAPASYN-RXN	0.320576	1	0
R601-RXN	0.320576	1	0
R62-RXN	0.320576	1	0
1.14.13.70-RXN	0.320576	1	0
RXN-8430	0.320576	1	0
RXN-8431	0.320576	1	0
L-ASPARTATE-OXIDASE-RXN	0.320576	1	0
SUCCINYLDIAMINOPIMTRANS-RXN	0.320576	1	0
6PGLUCONOLACT-RXN	0.320576	1	0
RXN-4243	0.320576	1	0
RXN-4242	0.320576	1	0
BADH-RXN	0.320576	1	0
RXN-8382	0.320576	1	0
RXN-8383	0.320576	1	0
RXN-8386	0.320576	1	0
RXN-8387	0.320576	1	0
RXN0-2381	0.320576	1	0
GLUTAMATE-SYNTHASE-(NADH)-RXN	0.320576	1	0
SUPEROX-DISMUT-RXN	0.320576	1	0
RXN-8540	0.320576	1	0
RXN-5861	0.320576	1	0
RXN-4621	0.320576	1	0
RXN-8368	0.320576	1	0
RXN-8369	0.320576	1	0
RXN-2947	0.320576	1	0
RXN-8360	0.320576	1	0
RXN-8361	0.320576	1	0
RXN-8363	0.320576	1	0
RXN-8364	0.320576	1	0
RXN-8365	0.320576	1	0
RXN-8366	0.320576	1	0
RXN-8367	0.320576	1	0
RXN-8331	0.320576	1	0
RXN-4309	0.320576	1	0
GLUCONOKIN-RXN	0.320576	1	0
5.4.1.2-RXN	0.320576	1	0
RXN-8094	0.320576	1	0
RXN-8093	0.320576	1	0
RXN-8090	0.320576	1	0
RXN1F-155	0.320576	1	0
RXN-5282	0.320576	1	0
RXN-5283	0.320576	1	0
RXN1F-151	0.320576	1	0
RXN1F-150	0.320576	1	0
RXN-2581	0.320576	1	0
RXN-3523	0.320576	1	0
RXN-3522	0.320576	1	0
RXN-3521	0.320576	1	0
RXN-5581-(NADP)	0.320576	1	0
RXN-2948	0.320576	1	0
TYRAMINE-N-FERULOYLTRANSFERASE-RXN	0.320576	1	0
RXN-5041	0.320576	1	0
AROMATIC-L-AMINO-ACID-DECARBOXYLASE-RXN	0.320576	1	0
LACCASE-RXN	0.320576	1	0
RXN-5443	0.320576	1	0
RXN-5441	0.320576	1	0
RXN-5444	0.320576	1	0
RXN-706	0.320576	1	0
QUINOPRIBOTRANS-RXN	0.320576	1	0
RXN0-882	0.320576	1	0
INOSINEKIN-RXN	0.320576	1	0
CHL_A_tx	0.320576	1	0
RIBOFLAVINSYNREDUC-RXN	0.320576	1	0
GLY3KIN-RXN	0.320576	1	0
RXN1F-88	0.320576	1	0
2.1.1.128-RXN	0.320576	1	0
AMINO-CARBOXYMUCONATE-SEMIALDEHYDE-RXN	0.320576	1	0
SPHINGANINE-1-PHOSPHATE-ALDOLASE-RXN	0.320576	1	0
CPM-KDOSYNTH-RXN	0.320576	1	0
DTMPKI-RXN	0.320576	1	0
H2PTEROATESYNTH-RXN	0.320576	1	0
5.5.1.13-RXN	0.320576	1	0
RXN4KF-11496	0.320576	1	0
GLYCOLALDREDUCT-RXN	0.320576	1	0
(S)-NORLAUDANOSOLINE-SYNTHASE-RXN	0.320576	1	0
CYTIDEAM-RXN	0.320576	1	0
CYTIDINEKIN-RXN	0.320576	1	0
SARCOX-RXN	0.320576	1	0
RXN66-310-(NADP)	0.320576	1	0
R341-RXN	0.320576	1	0
GUANINE-DEAMINASE-RXN	0.320576	1	0
PORPHOBILSYNTH-RXN	0.320576	1	0
PYRUVATE,ORTHOPHOSPHATE-DIKINASE-RXN	0.320576	1	0
ISPH2-RXN-(NADP)	0.320576	1	0
GLUTARYL-COA-DEHYDROG-RXN	0.320576	1	0
3-5-XYLENOL-METHYLHYDROXYLASE-RXN	0.320576	1	0
1.8.4.8-RXN	0.320576	1	0
URATE-OXIDASE-RXN	0.320576	1	0
FHLMULTI-RXN	0.320576	1	0
RXN-7607	0.320576	1	0
MANNONOXIDOREDUCT-RXN	0.320576	1	0
STRICTOSIDINE-SYNTHASE-RXN	0.320576	1	0
L-ASCORBATE-OXIDASE-RXN	0.320576	1	0
AGMATINE-DEIMINASE-RXN	0.320576	1	0
RXN-7183_1	0.320576	1	0
HYDROXYPYRROLINEDEH-RXN	0.320576	1	0
RXN-7183_2	0.320576	1	0
RXN66-317-(NADP)	0.320576	1	0
1.13.11.6-RXN	0.320576	1	0
RXN-7578	0.320576	1	0
2.7.7.1-RXN	0.320576	1	0
PEPTIDYLPROLYL-ISOMERASE-RXN	0.320576	1	0
PHOSPHOKETOLASE-RXN	0.320576	1	0
R312-RXN	0.320576	1	0
RXN-8429	0.320576	1	0
RXN-8428	0.320576	1	0
RXN-8426	0.320576	1	0
RXN-8425	0.320576	1	0
RXN-8424	0.320576	1	0
QUINOLINATE-SYNTHA-RXN	0.320576	1	0
RXN-8422	0.320576	1	0
RXN-8421	0.320576	1	0
RXN-7779	0.320576	1	0
RXN-7772	0.320576	1	0
RXN-7771	0.320576	1	0
RXN-7775	0.320576	1	0
RXN-4542	0.320576	1	0
URKI-RXN	0.320576	1	0
3-HYDROXY-KYNURENINASE-RXN	0.320576	1	0
RXN-8550	0.320576	1	0
RXN-1827	0.320576	1	0
RXN-6002-(NADP)	0.320576	1	0
4.1.99.4-RXN	0.320576	1	0
DHBDEHYD-RXN	0.320576	1	0
RXN-8088	0.320576	1	0
XANTHOSINEPHOSPHORY-RXN	0.320576	1	0
mit_Cit_tx	0.320576	1	0
COBALAMINSYN-RXN	0.320576	1	0
RXN1F-144	0.320576	1	0
RXN1F-143	0.320576	1	0
ACETATEKIN-RXN	0.320576	1	0
DTDPKIN-RXN	0.320576	1	0
1.14.13.79-RXN	0.320576	1	0
ISOVALERYL-COA-FAD-RXN	0.320576	1	0
QUERCETIN-3-O-METHYLTRANSFERASE-RXN	0.320576	1	0
RXN-113	0.320576	1	0
RXN-114	0.320576	1	0
RXN-115	0.320576	1	0
THIAZOLSYN3-RXN	0.320576	1	0
RXN-118	0.320576	1	0
RXN-5901	0.320576	1	0
2,4-DIAMINOPENTANOATE-DEHYDROGENASE-RXN-(NADP)	0.320576	1	0
CYCLOEUCALENOL-CYCLOISOMERASE-RXN	0.320576	1	0
RXN-1348	0.320576	1	0
3-CH3-2-OXOBUTANOATE-OH-CH3-XFER-RXN	0.320576	1	0
GTPPYPHOSKIN-RXN	0.320576	1	0
RXN1F-93	0.320576	1	0
RXN1F-99	0.320576	1	0
RXN0-742	0.320576	1	0
RXN0-743	0.320576	1	0
1.2.1.25-RXN	0.320576	1	0
RXN0-745	0.320576	1	0
RXN-3642	0.320576	1	0
URPHOS-RXN	0.320576	1	0
R12-RXN	0.320576	1	0
RXN-3645	0.320576	1	0
ADCLY-RXN	0.320576	1	0
1.3.1.2-RXN	0.320576	1	0
GLUTAMIN-RXN	0.320576	1	0
R83-RXN	0.320576	1	0
RXN-2203	0.320576	1	0
RXN-2202	0.320576	1	0
RXN-2204	0.320576	1	0
ALPHA-AMYL-RXN	0.320576	1	0
5-OXOPROLINASE-(ATP-HYDROLYSING)-RXN	0.320576	1	0
GST-RXN	0.320576	1	0
2.7.7.13-RXN	0.320576	1	0
GUANOSINEKIN-RXN	0.320576	1	0
GLUCONATE-5-DEHYDROGENASE-RXN-(NADP)	0.320576	1	0
ORNMUTST-RXN	0.320576	1	0
1.1.1.262-RXN	0.320576	1	0
UDP-ARABINOSE-4-EPIMERASE-RXN	0.320576	1	0
RXN-6102	0.320576	1	0
DTDPDEHYDRHAMEPIM-RXN	0.320576	1	0
1.2.3.14-RXN	0.320576	1	0
4.2.3.16-RXN	0.320576	1	0
RXN66-241	0.320576	1	0
DEOXYADENPHOSPHOR-RXN	0.320576	1	0
THYM-PHOSPH-RXN	0.320576	1	0
RXN-7615	0.320576	1	0
RXN-7614	0.320576	1	0
RXN66-316-(NAD)	0.320576	1	0
RXN-7610	0.320576	1	0
RXN-7619	0.320576	1	0
2.4.1.82-RXN	0.320576	1	0
GTP-CYCLOHYDRO-I-RXN	0.320576	1	0
RXN-7163	0.320576	1	0
PYRROLINECARBREDUCT-RXN-(NADP)	0.320576	1	0
AKBLIG-RXN	0.320576	1	0
FORMATE-DEHYDROGENASE-(NADP+)-RXN	0.320576	1	0
RXN0-2145	0.320576	1	0
RXN0-2144	0.320576	1	0
PHOSMANMUT-RXN	0.320576	1	0
2.4.1.123-RXN	0.320576	1	0
RXN-7984	0.320576	1	0
PRDABST-RXN	0.320576	1	0
3-HYDROXYISOBUTYRATE-DEHYDROGENASE-RXN	0.320576	1	0
NADH-KINASE-RXN	0.320576	1	0
TRYPTOPHAN-2'-DIOXYGENASE-RXN	0.320576	1	0
RXN-6523	0.320576	1	0
NADH-DEHYDROG-A-RXN	0.320576	1	0
RXN66-315-(NAD)	0.320576	1	0
TROPINONE-REDUCTASE-RXN	0.320576	1	0
RXN-8416	0.320576	1	0
RXN-8417	0.320576	1	0
RXN-8414	0.320576	1	0
RXN-8415	0.320576	1	0
RXN-8418	0.320576	1	0
MALTODEXGLUCOSID-RXN	0.320576	1	0
TOCOPHEROL-O-METHYLTRANSFERASE-RXN	0.320576	1	0
RXN-1349	0.320576	1	0
L-GLN-FRUCT-6-P-AMINOTRANS-RXN	0.320576	1	0
SUCCGLUDESUCC-RXN	0.320576	1	0
RXN-1345	0.320576	1	0
RXN-1347	0.320576	1	0
RXN-1346	0.320576	1	0
RXN-7693	0.320576	1	0
PYRIDOXKIN-RXN	0.320576	1	0
ORNITHINE-RACEMASE-RXN	0.320576	1	0
1.2.1.32-RXN	0.320576	1	0
RXN-8566	0.320576	1	0
RXN-8565	0.320576	1	0
RXN-5841	0.320576	1	0
DOLICHOL-KINASE-RXN	0.320576	1	0
RXN-8568	0.320576	1	0
RXN-5110	0.320576	1	0
7KAPSYN-RXN	0.320576	1	0
RXN-1126	0.320576	1	0
RXN-1121	0.320576	1	0
RXN-1122	0.320576	1	0
RXN-698	0.320576	1	0
DIHYDRONEOPTERIN-MONO-P-DEPHOS-RXN	0.320576	1	0
RXN-3501	0.320576	1	0
RXN1F-775	0.320576	1	0
CYTOCHROME-C-OXIDASE-RXN	0.320576	1	0
CYSTEINE-AMINOTRANSFERASE-RXN	0.320576	1	0
COBINPGUANYLYLTRANS-RXN	0.320576	1	0
AMP-DEPHOSPHORYLATION-RXN	0.320576	1	0
FRUCTOSE-6-PHOSPHATE-PHOSPHOKETOLASE-RXN	0.320576	1	0
FORMATETHFLIG-RXN	0.320576	1	0
RXN-2961	0.320576	1	0
RXN-8353	0.320576	1	0
RXN66-22-(NAD)	0.320576	1	0
RXN-1481	0.320576	1	0
AMINOPROPDEHYDROG-RXN	0.320576	1	0
MEPROPCOA-FAD-RXN	0.320576	1	0
HEMEOSYN-RXN	0.320576	1	0
RXN-8357	0.320576	1	0
RXN-7645	0.320576	1	0
5.3.1.23-RXN	0.320576	1	0
METHYLACETOACETYLCOATHIOL-RXN	0.320576	1	0
RXN1F-170	0.320576	1	0
PABASYN-RXN	0.320576	1	0
RXN-8295	0.320576	1	0
GDPREDUCT-RXN	0.320576	1	0
RXN-7609	0.320576	1	0
RXN-6021	0.320576	1	0
2.3.1.156-RXN	0.320576	1	0
RXN-904	0.320576	1	0
RXN66-22-(NADP)	0.320576	1	0
RXN-902	0.320576	1	0
ACETONE-CYANHYDRIN-LYASE-RXN	0.320576	1	0
1.14.13.71-RXN	0.320576	1	0
RXN4KF-196	0.320576	1	0
RXN4KF-197	0.320576	1	0
CHLOROPHYLLASE-RXN	0.320576	1	0
RXN4KF-198	0.320576	1	0
XYLULOKIN-RXN	0.320576	1	0
UREIDOGLYCOLATE-HYDROLASE-RXN	0.320576	1	0
1.17.1.2-RXN-(NAD)	0.320576	1	0
GLUTATHIONE-PEROXIDASE-RXN	0.320576	1	0
DIHYDROFOLATESYNTH-RXN	0.320576	1	0
2.5.1.43-RXN	0.320576	1	0
R342-RXN	0.320576	1	0
R127-RXN	0.320576	1	0
RXN-924-(NAD)	0.320576	1	0
2-AMINOADIPATE-AMINOTRANSFERASE-RXN	0.320576	1	0
ISOFLAVONE-2'-HYDROXYLASE-RXN	0.320576	1	0
RXN-6201	0.320576	1	0
RXN-7401	0.320576	1	0
NADNUCLEOSID-RXN	0.320576	1	0
R311-RXN	0.320576	1	0
GSAAMINOTRANS-RXN	0.320576	1	0
RXN-7082	0.320576	1	0
PHOSPHOMEVALONATE-KINASE-RXN	0.320576	1	0
RXN-7575	0.320576	1	0
RXN-7577	0.320576	1	0
SUCCORNTRANSAM-RXN	0.320576	1	0
GLYOXI-RXN	0.320576	1	0
MEVALONATE-KINASE-RXN	0.320576	1	0
1.6.5.4-RXN	0.320576	1	0
RXN4KF-7	0.320576	1	0
2.4.2.38-RXN	0.320576	1	0
KDO-8PSYNTH-RXN	0.320576	1	0
GLYOCARBOLIG-RXN	0.320576	1	0
5-FORMYL-THF-CYCLO-LIGASE-RXN	0.320576	1	0
RXN-4210	0.320576	1	0
ISOCITDEH-RXN	0.320576	1	0
4.2.3.19-RXN	0.320576	1	0
3.6.1.17-RXN	0.320576	1	0
RXN3O-127	0.320576	1	0
RXN-8572	0.320576	1	0
RXN-1804	0.320576	1	0
MANNKIN-RXN	0.320576	1	0
RXN-5103	0.320576	1	0
RXN-5102	0.320576	1	0
RXN-5101	0.320576	1	0
RXN-8352	0.320576	1	0
RXN-5107	0.320576	1	0
RXN-5106	0.320576	1	0
RXN-1484	0.320576	1	0
RXN-5109	0.320576	1	0
RXN-5108	0.320576	1	0
UDPNACETYLGLUCOSAMENOLPYRTRANS-RXN	0.320576	1	0
1.1.1.178-RXN	0.320576	1	0
GLUTKIN-RXN	0.320576	1	0
ALLANTOICASE-RXN	0.320576	1	0
RXN-1064	0.320576	1	0
RXN-1065	0.320576	1	0
RXN-5163	0.320576	1	0
RXN-1061	0.320576	1	0
RXN-1062	0.320576	1	0
RXN-1063	0.320576	1	0
DLACTDEHYDROGNAD-RXN	0.320576	1	0
ARGDECARBOX-RXN	0.320576	1	0
RXN-8197	0.320576	1	0
ISOPIPERITENOL-DEHYDROGENASE-RXN	0.320576	1	0
PPGPPSYN-RXN	0.320576	1	0
2.5.1.21-RXN	0.320576	1	0
PNKIN-RXN	0.320576	1	0
ADENPHOSPHOR-RXN	0.320576	1	0
ISOCHORMAT-RXN	0.320576	1	0
RXN1F-168	0.320576	1	0
RXN1F-169	0.320576	1	0
RXN1F-164	0.320576	1	0
RXN1F-165	0.320576	1	0
RXN1F-167	0.320576	1	0
RXN1F-160	0.320576	1	0
RXN-7712-(NAD)	0.320576	1	0
RXN1F-162	0.320576	1	0
RXN1F-163	0.320576	1	0
SPERMINE-SYNTHASE-RXN	0.320576	1	0
2.1.1.132-RXN	0.320576	1	0
XYLISOM-RXN	0.320576	1	0
MALIC-NAD-RXN	0.320576	1	0
MANNPISOM-RXN	0.320576	1	0
CITLY-RXN	0.320576	1	0
AMP-DEAMINASE-RXN	0.320576	1	0
5-METHYLTHIORIBOSE-KINASE-RXN	0.320576	1	0
SAMDECARB-RXN	0.320576	1	0
PDXJ-RXN	0.320576	1	0
UDP-NACMUR-ALA-LIG-RXN	0.320576	1	0
3.6.5.4-RXN	0.320576	1	0
RXN-3221	0.320576	1	0
BETA-UREIDOPROPIONASE-RXN	0.320576	1	0
RXN-8423	0.320576	1	0
PYRUVOXID-RXN	0.320576	1	0
RXN66-26-(NADP)	0.320576	1	0
RXN66-221	0.320576	1	0
2.1.1.69-RXN	0.320576	1	0
R547-RXN	0.320576	1	0
RXN0-4401	0.320576	1	0
R6-RXN	0.320576	1	0
RXN-7141	0.320576	1	0
RXN-863	0.320576	1	0
RXN-7143	0.320576	1	0
RXN-7142	0.320576	1	0
RXN-864	0.320576	1	0
1.5.1.20-RXN-(NAD)	0.320576	1	0
CITSYN-RXN	0.320576	1	0
DEOXYGLUCONOKIN-RXN	0.320576	1	0
2.4.1.114-RXN	0.320576	1	0
RXN-7569	0.320576	1	0
RXN-7568	0.320576	1	0
RXN-7567	0.320576	1	0
SPERMIDINESYN-RXN	0.320576	1	0
ACETOACETATE-DECARBOXYLASE-RXN	0.320576	1	0
TYROSINE-DECARBOXYLASE-RXN	0.320576	1	0
CYTDEAM-RXN	0.320576	1	0
RXN-7782	0.320576	1	0
RXN-7781	0.320576	1	0
RXN-7780	0.320576	1	0
RXN-7785	0.320576	1	0
RXN-7784	0.320576	1	0
RXNQT-4140-(NAD)	0.320576	1	0
NARINGENIN-3-DIOXYGENASE-RXN	0.320576	1	0
FORMALDEHYDE-TRANSKETOLASE-RXN	0.320576	1	0
RXN-1321	0.320576	1	0
1.5.1.9-RXN	0.320576	1	0
RXN3O-130	0.320576	1	0
RXN-8504	0.320576	1	0
RXN-8502	0.320576	1	0
RXN-8503	0.320576	1	0
RXN-4661	0.320576	1	0
RXN-4662	0.320576	1	0
NMNNUCLEOSID-RXN	0.320576	1	0
RXN-8324	0.320576	1	0
RXN-8325	0.320576	1	0
RXN-8326	0.320576	1	0
RXN-8327	0.320576	1	0
RXN-8320	0.320576	1	0
RXN-8321	0.320576	1	0
RXN-8322	0.320576	1	0
RXN-8323	0.320576	1	0
HISTIDINE-DECARBOXYLASE-RXN	0.320576	1	0
RXN-8328	0.320576	1	0
RXN-8329	0.320576	1	0
PYRROLINECARBDEHYDROG-RXN	0.320576	1	0
RXN-4681	0.320576	1	0
RXN26F-4	0.320576	1	0
RXN26F-6	0.320576	1	0
RXN-2583	0.320576	1	0
RXN-8038	0.320576	1	0
HYPOXANPRIBOSYLTRAN-RXN	0.320576	1	0
RXN-8035	0.320576	1	0
RXN-8036	0.320576	1	0
DIHYDROKAEMPFEROL-4-REDUCTASE-RXN	0.320576	1	0
2.1.1.19-RXN	0.320576	1	0
RXN-5581-(NAD)	0.320576	1	0
GUANPRIBOSYLTRAN-RXN	0.320576	1	0
RXN1F-161	0.320576	1	0
LYSDECARBOX-RXN	0.320576	1	0
3-DEHYDROSPHINGANINE-REDUCTASE-RXN	0.320576	1	0
R524-RXN	0.320576	1	0
ARGININE-DEIMINASE-RXN	0.320576	1	0
METHYLENETHFDEHYDROG-NADP-RXN	0.320576	1	0
N-ACETYLTRANSFER-RXN	0.320576	1	0
2.7.1.127-RXN	0.320576	1	0
THI-P-SYN-RXN	0.320576	1	0
RXN66-12	0.320576	1	0
1.10.2.2-RXN	0.320576	1	0
LEUCPEL-RXN	0.320576	1	0
RXN-6002-(NAD)	0.320576	1	0
RXN-3303	0.320576	1	0
1.5.1.7-RXN	0.320576	1	0
METHYLTHIOADENOSINE-NUCLEOSIDASE-RXN	0.320576	1	0
PYRIMSYN3-RXN	0.320576	1	0
GLUTSEMIALDEHYDROG-RXN	0.320576	1	0
N-ACETYLGLUTPREDUCT-RXN	0.320576	1	0
1.3.3.9-RXN	0.320576	1	0
AMYLOMALT-RXN	0.320576	1	0
1,4-BETA-D-XYLAN-SYNTHASE-RXN	0.320576	1	0
RXN-8074	0.320576	1	0
RXN66-103	0.320576	1	0
RXN66-101	0.320576	1	0
2-MEBUCOA-FAD-RXN	0.320576	1	0
4.3.1.4-RXN	0.320576	1	0
R313-RXN	0.320576	1	0
RXN66-16-(NAD)	0.320576	1	0
AMP-NUCLEOSID-RXN	0.320576	1	0
RXN66-322-(NADP)	0.320576	1	0
R546-RXN	0.320576	1	0
R7-RXN	0.320576	1	0
KDO-8PPHOSPHAT-RXN	0.320576	1	0
2.4.1.117-RXN	0.320576	1	0
RXN66-281-(NAD)	0.320576	1	0
RXN-1402	0.320576	1	0
NAD-SYNTH-NH3-RXN	0.320576	1	0
RXN-7422	0.320576	1	0
XMPXAN-RXN	0.320576	1	0
RXN-6401	0.320576	1	0
PPPGPPHYDRO-RXN	0.320576	1	0
THREODEHYD-RXN	0.320576	1	0
RXN-7224	0.320576	1	0
RXN-7226	0.320576	1	0
RXN-7227	0.320576	1	0
HYDROPEROXIDE-DEHYDRATASE-RXN	0.320576	1	0
HYDROHEX-RXN	0.320576	1	0
2.1.1.143-RXN	0.320576	1	0
P-PANTOCYSLIG-RXN	0.320576	1	0
1.2.1.31-RXN-(NAD)	0.320576	1	0
PROTOPORGENOXI-RXN	0.320576	1	0
4.1.1.45-RXN	0.320576	1	0
D-PPENTOMUT-RXN	0.320576	1	0
GDPPYPHOSKIN-RXN	0.320576	1	0
3-HYDROXYISOBUTYRYL-COA-HYDROLASE-RXN	0.320576	1	0
RIBOFLAVINKIN-RXN	0.320576	1	0
ICOSANOYL-COA-SYNTHASE-RXN-(NAD)	0.320576	1	0
RXN-527	0.320576	1	0
RXN-525	0.320576	1	0
RXN-1863	0.320576	1	0
2KETO-3METHYLVALERATE-RXN	0.320576	1	0
ADENYLATECYC-RXN	0.320576	1	0
RXN-4308	0.320576	1	0
RXN-8330	0.320576	1	0
RXN-4306	0.320576	1	0
RXN-4307	0.320576	1	0
RXN-4304	0.320576	1	0
RXN-4305	0.320576	1	0
RXN-4303	0.320576	1	0
TOLUENE-SIDE-CHAIN-MONOOXYGENASE-RXN	0.320576	1	0
TRYPTOPHAN-2-MONOOXYGENASE-RXN	0.320576	1	0
RXN-9	0.320576	1	0
NICOTINAMID-RXN	0.320576	1	0
2.7.1.134-RXN	0.320576	1	0
RXN-661	0.320576	1	0
RXN-662	0.320576	1	0
RXN-663	0.320576	1	0
1.3.1.70-RXN	0.320576	1	0
CINNAMYL-ALCOHOL-DEHYDROGENASE-RXN	0.320576	1	0
RXN-4230	0.320576	1	0
RXN-4231	0.320576	1	0
2,4-DIAMINOPENTANOATE-DEHYDROGENASE-RXN-(NAD)	0.320576	1	0
RXN3O-1983	0.320576	1	0
RXN-8028	0.320576	1	0
2.4.2.34-RXN	0.320576	1	0
RXN1F-147	0.320576	1	0
RXN-4541	0.320576	1	0
APIGNAR-RXN	0.320576	1	0
RXN0-363	0.320576	1	0
RXN0-366	0.320576	1	0
CELLULOSE-SYNTHASE-(GDP-FORMING)-RXN	0.320576	1	0
RXN-5642	0.320576	1	0
RXN66-316-(NADP)	0.320576	1	0
RXN-5121	0.320576	1	0
RXN-5123	0.320576	1	0
RXN-3422	0.320576	1	0
RXN-5424	0.320576	1	0
OCTADECANAL-DECARBONYLASE-RXN	0.320576	1	0
ASNSYNA-RXN	0.320576	1	0
RXN-5643	0.320576	1	0
D-RIBULOKIN-RXN	0.320576	1	0
RXN-1685	0.320576	1	0
2.1.1.133-RXN	0.320576	1	0
GLUTATHIONE-SYN-RXN	0.320576	1	0
PEPCARBOXYKIN-RXN	0.320576	1	0
3-OH-BENZALDEHYDE-DEHYDROG-NADP+-RXN	0.320576	1	0
GALACTOKIN-RXN	0.320576	1	0
ARGININE-N-SUCCINYLTRANSFERASE-RXN	0.320576	1	0
TRYPTOPHAN-2,3-DIOXYGENASE-RXN	0.320576	1	0
H2PTERIDINEPYROPHOSPHOKIN-RXN	0.320576	1	0
DXPREDISOM-RXN	0.320576	1	0
RXN-6544	0.320576	1	0
RXN-6541	0.320576	1	0
2.7.8.15-RXN	0.320576	1	0
SUCCARGDIHYDRO-RXN	0.320576	1	0
RXN-6142	0.320576	1	0
GDPMANDEHYDRA-RXN	0.320576	1	0
H2-METHYLENE-THMPT-DEHYDRO-RXN	0.320576	1	0
LIPOXYGENASE-RXN	0.320576	1	0
FABAUNSATDEHYDR-RXN	0.320576	1	0
2-KETO-ADIPATE-DEHYDROG-RXN	0.320576	1	0
FORMAMIDASE-RXN	0.320576	1	0
RXN-7647	0.320576	1	0
PROPCOASYN-RXN	0.320576	1	0
RXN-5143	0.320576	1	0
2.1.1.5-RXN	0.320576	1	0
1.5.1.8-RXN	0.320576	1	0
RXN-886	0.320576	1	0
PANTOTHENATE-KIN-RXN	0.320576	1	0
L-ARABINOKINASE-RXN	0.320576	1	0
NICONUCADENYLYLTRAN-RXN	0.320576	1	0
R544-RXN	0.320576	1	0
(-)-LIMONENE-3-MONOOXYGENASE-RXN	0.320576	1	0
R5-RXN	0.320576	1	0
RXN-6321	0.320576	1	0
2.4.1.214-RXN	0.320576	1	0
RXN66-20-(NAD)	0.320576	1	0
CARBODEHYDRAT-RXN	0.320576	1	0
PROLINE-RACEMASE-RXN	0.320576	1	0
ISOPROPANOL-DEHYDROGENASE-(NADP+)-RXN	0.320576	1	0
GUANPHOSPHOR-RXN	0.320576	1	0
SUCROSE-1F-FRUCTOSYLTRANSFERASE-RXN	0.320576	1	0
3-HYDROXYBENZOATE-6-MONOOXYGENASE-RXN	0.320576	1	0
RXN-961	0.320576	1	0
RXN66-81	0.320576	1	0
RXN66-83	0.320576	1	0
RXN66-82	0.320576	1	0
RXN-8419	0.320576	1	0
RIBOFLAVINSYNDEAM-RXN	0.320576	1	0
2-OXOGLUT-DECARBOX-RXN	0.320576	1	0
